# Supplementary material for: Adaptive coding across visual features during free-viewing and fixation conditions
Source: Nat Commun. 2023 Jan 6;14:87. doi: 10.1038/s41467-022-35656-w (PMC9816177; doi:10.1038/s41467-022-35656-w)
Supplement: Supplementary file 4 — Source Data [file 41467_2022_35656_MOESM4_ESM.xlsx]

## Sheet: Main_figure_data
Fig 1b			Fig 1g			Fig 1i				Fig 1j		Fig 1k			Fig 3a			Fig 3b			Fig 3e			Fig 3f			Fig 3g		Fig 3h			Fig 4b			Fig 4c			Fig 4d			Fig 4e
cross feature	iso feature		col_a	col_c		dec_acc_adpt	dec_acc_cnt	err		ratio		monkey_R	monkey_T		Spks_s_adapt	Spks_s_unadapt		CSI_adapt	CSI_unadapt		Percent_deltsCSI	Response_to_adapter		adapt_dec_perf	unadapt_dec_perf		ratio		MonkeyM_PC_var_ratio	MonkeyT_PC_var_ratio		spks_s_adapt	spks_s_unadapt		OSI_adapt	OSI_unadapt		adapt_dec_perf	unadapt_dec_perf		PC_var_ratio
40	52.4194		6.40185	5.5402		61.4	50.7	1		1.78845		0.951	1		30.3252	30.4878		0.153868	0.0939185		122.023	5.56568		17.3517	11.6168		1.92759		1.064	1.187		13.3993	12.0132		0.156256	0.0980826		4.21837	-1.99806		1.081
16.6667	17.5439		6.63656	8.45635		64.1	53	0.5		1.30576		1.054	1.467		31.9672	35.0273		0.148968	0.0586645		63.8317	8.8003		13.4944	6.06438		1.98886		1.381	1.207		20.2347	24.2254		0.154203	0.0582993		6.18747	-2.64522		1.113
40.9091	51.938		11.2063	12.1017		62.1	54.9	1.6		1.41022		1.057	1.971		15.4472	20.2439		0.125996	0.0503188		-36.0729	6.01367		12.6184	10.6297		1.82834		1.399	1.253		27.3224	27.6503		0.120871	0.00639297		6.43225	-1.08879		1.14
16.6667	5.71429		5.43044	6.11221		62	53.5	1.1		1.30439		1.253	2		23.0055	33.6066		0.122137	0.0465678		11.9532	-0.121488		13.5081	10.7965		1.68128		1.495	1.302		13.9906	12.5352		0.134081	0.0590331		6.09068	-3.47028		1.152
37.5	84.0816		12.6791	12.0211		63.7	50	1.1		1.06254		1.258	2.058		22.1138	33.5772		0.142981	0.0595759		44.4601	-0.296128		14.1039	15.2032		1.57435		1.5	1.307		10.3825	10.1093		0.125878	0.0436164		6.60167	-1.7955		1.196
78.5714	51.3158		27.2386	33.6153		66	55	6		1.15144		1.337	2.087		19.7268	30.2186		0.146287	0.0514841		38.4806	-0.994685		16.7875	16.0791		1.52161		1.503	1.33		12.029	15.942		0.159488	0.0614938		7.96885	-1.55135		1.205
58.3333	68.9474		5.20867	6.31958		61	53	4		1.29562		1.379	2.167		21.626	35.7724		0.137655	0.0386335		-36.6077	0.501139		14.2905	9.3467		1.51712		1.528	1.338		41.1382	35.5285		0.169255	0.0660168		6.11048	-0.634506		1.339
53.3333	54.0698		6.65899	6.93917		63	54	6		1.36288		1.56	4.487		22.6829	38.6179		0.135977	0.0430951		107.832	-6.4161		14.0199	12.2453		1.49917			1.409		16.1386	13.7954		0.199205	0.0840224		3.0373	-2.19669		1.624
37.5	48.951		7.11677	7.92644		68	47.8	1		1.14485					29.187	29.5935		0.160044	0.0993644		-19.2647	0.387244		17.2276	16.7283		1.54747			1.422		13.0693	10.495		0.195522	0.0863746
22.7273	40.6593		5.64647	6.46759		64	56.3	1		0.991171					16.0656	26.1749		0.177737	0.0427442		-57.7951	-1.61731		12.311	9.47729		1.5048			1.511		15.5116	12.1782		0.124375	0.0271796
34.2105	24.359		22.4666	23.9583		70	51.8	1		0.766541					38.9431	44.3902		0.174894	0.068473		-4.36371	-0.690964		14.4929	11.4836		1.59922					22.8383	23.5314		0.165345	0.0313217
33.3333	26.4706		16.5759	19.4066		69	48	1.5		0.806597					27.1074	21.7631		0.189289	0.0598398		-20.7897	0.607441		14.0376	13.4482		1.42018					35.7426	40.429		0.202126	0.0629471
8.69565	20.9677		7.3779	9.18779		66	47	2		0.80175					27.4797	26.8293		0.188893	0.0602782		18.6263	5.53531		16.4808	11.6977		1.50003					49.9346	42.6144		0.107867	0.0438887
40	6.25		10.3812	6.45862		61	52	4		0.676485					34.4715	37.4797		0.182605	0.0441422		-26.1021	1.60972		11.2029	8.03046		1.43042					21.1828	36.8817		0.120197	0.0724083
4.7619	14.2857		25.2126	25.6915		68	57	7		0.608481					22.6749	24.4033		0.176856	0.0458343		32.6504	0.607441		17.1044	14.7487		1.40958					10.9677	10.6452		0.160776	0.0445372
70	14.2857		11.3639	14.2524		63	48	5		0.462424					14.6908	23.7255		0.382214	0.0789611		-24.2893	6.64389		13.6342	10.3762		1.28634					17.4863	13.4973		0.117343	0.0479424
1.88679	18		7.5073	7.34958											25.0273	24.0437		0.20075	0.00986024		40.2075	3.49279		11.0074	6.29257		1.23417					15.4785	12.9373		0.112828	0.0649958
20	15		5.98865	5.99052											43.1675	40.6799		0.133973	0.03888		-16.2785	6.11997					1.14239					17.0627	13.5644		0.104829	0.0640919
11.0294	17.8571		10.7774	13.6896											49.4467	40.899		0.13054	0.0305627		140.847	17.221					1.36473					13.9274	15.0825		0.115661	0.0652064
6.36943	14.5455		8.18459	7.18163											39.3816	39.2308		0.125044	0.0473586		18.6886	-5.30752					1.58282					25.8537	35.935		0.203521	0.125581
10.7143	63.9785		5.13991	5.2113											55.8566	46.6003		0.12373	0.0372756		20.7437	-0.789674					1.20635					15.6831	18.4153		0.130931	0.103298
30.4348	75		12.3037	13.2278											25.2058	20.7703		0.21278	0.0796237		-9.02862	8.8003					1.00949					11.2022	17.7049		0.243119	0.179827
21.0526	57.9235		9.10094	7.70499											48.6587	40.664		0.179489	0.0988901		2.09289	-0.121488					1.22652					21.3661	26.5574		0.0940898	0.258742
5.26316	9.67742		12.5325	14.683											13.0986	12.0657		0.231176	0.0680112		-10.4174	-0.296128					1.1615					13.9891	25.1366		0.186965	0.172774
35.2941	3.84615		11.7708	12.5444											25.7377	27.6503		0.220595	0.071012		15.2922	-0.994685					0.970542					31.6432	35.3991		0.202511	0.13312
75	10.5263		8.12833	8.75364											18.1301	22.8455		0.120383	0.0828591		19.6753	0.501139					0.92869					18.3168	13.9934		0.0899519	0.196481
43.4783	8.88889		6.35672	6.08753											21.5447	40.5691		0.159035	0.0338258		-44.0726	0.387244					1.04005					11.1881	10.033		0.0980498	0.0263447
10.4167	32		7.46817	7.4861											31.5447	47.1545		0.153274	0.0392935		108.411	-0.690964					0.947407					33.5314	31.4191		0.201701	0.162194
13.3333	14.2857		5.39142	5.4917											21.5238	35.2381		0.190484	0.0647466		-53.7406	0.607441					0.842681					25.3465	20.9571		0.150469	0.104788
50	9.67742		18.0634	19.4596											19.2683	27.4797		0.176782	0.0579191		19.2166	5.53531										10.5281	11.0891		0.233982	0.102993
20.8333	39.0071		8.48242	8.67433											18.2838	17.0297		0.170501	0.0358918		41.4907	0.607441										30.5611	30.8581		0.331129	0.176798
40	55.4795		12.0062	12.161											16.1716	16.6667		0.197307	0.0919405		35.1106	6.64389										28.8525	31.3115		0.297112	0.276006
9.09091	30.9524		5.7602	6.09517											22.7723	24.2244		0.154658	0.0365458		9.92648	-5.30752										16.3934	24.918		0.200044	0.255555
50	31.6832		18.1204	21.0932											18.6799	10.8251		0.100374	0.0179035		61.6361	9.69989										28.3007	30.8497		0.472004	0.362141
6.66667	15.3846		8.71097	9.57365											28.2178	33.2343		0.179704	0.0402946		-10.3884	0.943194										26.9281	24.8366		0.135847	0.170277
2.41546	8.57143		9.51787	10.1653											21.4191	27.6238		0.271623	0.0586044		-6.42766	-0.321543										14.6995	26.1202		0.152577	0.175931
27.7778	41.9048		6.61929	6.43642											38.2838	19.3399		0.192331	0.0894134		31.9153	-0.79314										61.4208	30.5464		0.108949	0.240288
10.5263	51.9737		8.3476	5.57645											21.9802	11.7822		0.176901	0.0705517		36.3428	-0.0857449										12.7572	15.144		0.0362106	0.169507
18.75	31.7647		5.91843	6.0072											32.4092	15.6106		0.181508	0.097408		-11.3288	9.44266										10.5941	11.4851		0.017664	0.177142
87.5	52.6667		11.0195	13.4976											34.4554	54.5875		0.191257	0.0402747		-41.6687	-0.56806										10.6271	11.1551		0.166615	0.18224
16.3265	6.66667		12.6927	11.6034											43.5644	57.5908		0.223193	0.0934943		-16.6975	-4.28725										12.5083	11.3201		0.21046	0.300844
17.3913	7.14286		6.93551	7.18019											53.2343	78.5149		0.188918	0.0582755		-8.61775	0.750268										31.0231	18.8119		0.123421	0.210902
33.3333	7.69231		6.67522	7.49903											29.868	31.3531		0.1582	0.060972		24.0601	5.39121										24.9074	34.6296		0.0595843	0.111282
33.3333	8.33333		6.99229	6.82598											42.6073	64.4554		0.102938	0.0393337		32.363	-0.22508										11.1628	39.0698		0.14098	0.205474
66.6667	16.6667		6.62374	6.70626											20.7921	29.2739		0.175539	0.0902525		39.8369	0.557342										43.3333	38.1967		0.0573084	0.202585
28.9474	88.5496		5.15157	5.22179											38.8779	57.3597		0.256832	0.0784407		-19.336	2.86174										38.172	25.8065		0.171526	0.215675
29.7297	18.1818		8.7313	9.75999											29.637	27.5578		0.118154	0.085498		75.3991	-1.61844										21.5842	20.264		0.39712	0.405545
11.1111	34.8624		10.2652	10.7327											16.4356	16.2046		0.191826	0.0595322		-4.57094	6.09861										10.495	12.1122		0.442152	0.389326
33.3333	77.0992		9.81424	9.752											13.1023	18.0198		0.264871	0.0451251		11.8534	2.27224										25.6106	24.4224		0.0841618	0.122194
1.16279	56.5217		16.2516	17.6497											12.7572	20.5761		0.261749	0.0659936		4.82936	-4.74812										22.2764	28.2927		0.145684	0.150461
21.1268	15.5172		11.0862	10.9879											18.8278	20.8059		0.189081	0.0615653		53.2821	-1.52197										28.9542	23.268		0.148503	0.185177
17.9487	86.8421		8.75053	8.9392											25.082	33.1694		0.219737	0.0258782		46.3701	-0.321543										12.7451	18.8889		0.238132	0.225877
3.125	7.69231		8.54454	8.17561											15.0273	42.5683		0.164977	0.0677229		11.1861	-0.0857449										10.5882	23.3987		0.266143	0.327708
50	64.6226		17.3568	17.3284											17.0782	14.1975		0.152858	0.0394687		-13.7515	-4.28725										12.6291	17.3239		0.147999	0.172119
4.09836	37.6238		8.31972	8.7953											15.7426	16.1386		0.136849	0.0726257		-27.0558	3.08682										11.6393	12.9508		0.166678	0.132553
38.4615	76.8182		19.1064	17.7123											16.1749	26.776		0.165801	0.0752406		-4.34207	5.39121										28.1699	17.5163		0.426537	0.324577
33.3333	57.8947		5.85689	5.82957											25.5738	31.4754		0.157357	0.0945518		134.358	2.86174										20.2058	29.7119		0.269694	0.221366
50	21.2121		10.5279	11.5484											20.1626	16.3415		0.286237	0.0995893		30.5354	-4.74812										15.3795	16.3036		0.402854	0.291987
11.1111	28.2353		12.7301	11.3864											13.7158	19.7814		0.13168	0.0421464		-3.49775	0.991207										15.8086	11.9142		0.248065	0.209152
9.67742	16.6667		5.46648	5.88416											28.1518	37.3597		0.267259	0.0885814		-33.9364	-3.15747										17.3267	15.9076		0.263497	0.138905
26.087	23.8095		12.1025	12.5698											15.7923	36.1202		0.281016	0.072855		-9.27714	-1.01519										10.3279	12.4044		0.41827	0.162189
4.46429	54		5.8722	6.96844											11.8459	12.8853		0.253591	0.114218		-33.8064	9.34452										15.0165	11.3201		0.0925096	0.110787
11.8519	11.2903		5.04441	6.01231											34.1463	41.3821		0.0876693	0.168104		-15.9189	6.42686										15.6436	15.7096		0.412306	0.36829
63.6364	24.3243		7.25309	6.62885											21.1312	15.641		0.0736787	0.184428		16.7041	0.279776										30.4115	19.2593		0.119434	0.213442
25	39.1608		7.73462	7.39229											39.3094	34.7809		0.0516452	0.141413		-35.5633	6.06715										52.3762	37.3267		0.465176	0.425971
30.3797	20		7.58828	8.19242											30.9695	35.7371		0.184521	0.288643		-39.1321	13.709										24.4322	21.0623		0.23291	0.326817
45.9459	9.09091		8.37589	7.88155											34.4009	28.3155		0.49183	0.439318		24.9094	1.17506										25.1174	30.0939		0.433072	0.359517
29.7297	35.4545		7.68528	5.84708											21.9788	18.3533		0.309695	0.214381		3.95157	9.45643										16.3366	13.2343		0.103335	0.158904
3.57143	19.403		6.25271	6.31245											16.4842	13.4826		0.529451	0.382329		-13.2003	8.13749										13.1925	12.77		0.379484	0.46299
3.4188	10.1695		6.70619	6.57002											25.5123	26.4214		0.128521	0.169608		12.7676	7.7458										32.0765	31.6393		0.233131	0.17809
12	50		5.35655	6.4345											17.9339	17.1901		0.167324	0.263949		13.7377	-4.02878										11.4754	10.4918		0.401343	0.363575
7.14286	25		13.9245	13.196											11.694	20.4372		0.279931	0.134691		-20.3867	3.96483										70.4372	62.8415		0.153232	0.152299
6.32911	50.6329		6.81371	7.28253											18.4153	25.1366		0.153303	0.189883		62.2094	-3.15747										17.2016	19.7119		0.0562484	0.148581
25	15		11.6904	13.1946											18.306	29.2896		0.164103	0.388823		37.5475	9.34452										12.9798	16.9192		0.316548	0.276155
25	8.33333		8.45204	8.33668											24.918	25.7377		0.234291	0.244981		17.1616	6.42686										18.4362	20.9877		0.0821142	0.074775
27.7778	21.978		10.7957	9.72453											17.5956	28.5792		0.16085	0.203067		35.4279	6.06715										10.3292	15.7202		0.163353	0.117962
11.1111	8		8.43406	8.09572											13.8798	16.7213		0.369034	0.31109		19.0531	13.709										39.085	47.3203		0.156811	0.13512
10.4839	17.6471		9.37179	7.64418											11.5257	14.6269		0.17418	0.235704		-30.1375	0.21294										18.6339	17.1038		0.149856	0.207522
7.69231	49.6403		9.74374	8.30132											14.1914	10.495		0.395558	0.298196		66.2419	8.71417										18.3498	18.8449		0.261968	0.270343
11.1111	27.027		5.85576	7.01866											10.429	12.3102		0.275591	0.364005		-29.812	-2.67813										30.231	31.0231		0.19867	0.1303
18.1818	22.7848		7.95563	9.94639											21.2871	22.3432		0.378332	0.269837		-10.9071	-0.04095
5.26316	48.9362		8.84407	10.8204											18.3168	12.8383		0.352688	0.421264		-22.863	4.06224
66.6667	27.7778		7.33469	8.29297											22.7529	25.0083		0.323014	0.134116		-41.0602	11.6871
64.2857	12.963		12.6967	12.3711											20.429	19.505		0.382494	0.322267		8.88219	2.05569
36.3636	9.52381		12.3649	14.4347											21.1268	15.446		0.387058	0.320561		17.4039	0.28665
11.1111	5		17.2679	13.7877											18.8119	13.9934		0.149879	0.164754		49.354	0.540541
32	45.2555		10.0897	8.66671											16.3036	25.3135		0.262334	0.256956		10.423	0.606061
20.7547	9.09091		8.24129	8.13061											17.3927	24.8515		0.172788	0.192881		-36.2102	17.4038
48.3871	33.6538		11.2761	14.274											39.901	46.2706		0.321537	0.278889		7.78241	1.34316
50	2.63158		13.6426	10.8825											27.6568	22.4092		0.154115	0.128778		26.1604	11.5152
20	8		5.45596	6.86229											28.6799	41.6832		0.214748	0.383976		-29.0243	10.6306
9.52381	17.7419		5.24321	5.47322											20.6931	27.3597		0.311814	0.149615		-19.914	5.11876
25	18.9655		7.17976	9.79692											27.8548	24.1914		0.138607	0.299631		-34.0564	16.9451
6	17.3913		8.58275	6.75774											14.0264	14.2904		0.328042	0.275164		-24.4005	-3.01392
28	25.3968		7.14426	7.68459											16.5017	16.5677		0.164833	0.116498		16.4199	-2.93202
18.5185	49.0323		7.68261	8.22363											14.6535	14.7855		0.255048	0.18877		3.23339	3.65274
25	35.2459		5.52845	6.95917											13.3987	25.8824		0.334876	0.304636		-10.2668	0.21294
52.4138	17.3077		5.93182	7.47936											34.2723	51.5962		0.11724	0.133815		111.228	-2.67813
50	21.25		19.1927	18.8541											25.9736	29.1089		0.309318	0.191367		84.6963	11.6871
6.34921	13.0435		30.9326	30.7298											14.3526	14.573		0.482639	0.515792		10.0001	2.05569
5.40541	74.6667		57.8187	63.6181											40.3825	31.8579		0.283079	0.214592		42.8675	0.606061
33.3333	75.8929		29.432	30.0845											21.9342	29.5062		0.634027	0.465024		22.5038	17.4038
6.66667	22.2222		13.6288	13.1193											48.9109	39.2739		0.188359	0.212424		32.0208	11.5152
7.40741	27.1429		16.8554	19.0457											13.8798	15.9563		0.129151	0.22141		7.50767	16.9451
1.38889	46.9697		13.4305	16.1202											31.7647	37.5163		0.418425	0.502296		23.2034	-3.01392
0.361011	56.2092		18.5127	18.2579											17.3203	25.1634		0.0747419	0.221087		8.25784	1.76984
9.7166	7.40741		40.0854	42.9363											10.033	15.2145		0.047949	0.241853		37.1195	12.2698
29.918	29.6875		23.8138	28.5509											21.8033	24.6995		0.210754	0.103788		74.3906	1.57143
31.25	26.5625		23.756	26.4133											16.2295	21.8579		0.234171	0.256255		-4.4951	5.59524
50	7.14286		15.6011	16.6206											12.5413	13.0693		0.301369	0.242922		-11.4391	-7.37302
21.9697	23.6559		15.6972	20.5221											29.3399	18.8449		0.392891	0.296828		30.6116	2.66667
1.87793	3.0303		10.2602	11.0064											17.7778	20.2614		0.233939	0.167294		43.1722	3.03968
3.44828	12		15.4076	19.4517											19.637	18.2508		0.326219	0.404417		6.30435	7.10317
27.7778	4.44444		24.7246	27.3581											15.6106	10.165		0.440783	0.251303		23.7137	3.12698
82.3529	50.3597		17.4309	13.8727											28.4158	27.5578		0.233467	0.24465		20.2422	1.69048
79.5455	68		8.53355	9.37799											12.3762	15.4785		0.0489621	0.228919		-11.1406	2.02381
13.7931	4		11.7555	18.2423											26.0656	29.3989		0.338515	0.32292		64.7286	3.84127
31.25	22.2222		6.89089	6.85197											36.2295	54.2623		0.254476	0.166018		45.8138	12.3333
8	37.5887		5.9615	6.99615											12.6761	16.5258		0.359403	0.245544		76.695	12.8571
30.303	23.3333		6.91027	6.93146											59.736	78.5479		0.164974	0.197459		-31.907	6.92063
34.7826	14.2857		6.44913	7.22814											18.4615	25.8974		0.146298	0.169623		29.9947	-3.44444
67.5	10.2564		9.59935	8.58049											21.5847	17.7049		0.27648	0.37903		-42.2026	-1.79365
13.9535	29.8701		16.8259	18.0584											34.8845	34.0264		0.173329	0.304114		23.4324	11.1746
8.33333	12.069		14.0911	10.9264											34.8971	32.5926		0.29641	0.309864		-28.3006	5.59524
50	17.6471		14.5613	11.5772											27.0627	26.2376		0.413472	0.176428		40.6899	-7.37302
46.6667	21.2121		6.82066	9.77469											13.5314	10.8911		0.237759	0.115443		-5.57186	3.03968
59.2593	5.40541		5.95042	5.58607											55.1155	50.099		0.367358	0.281424		-16.2592	1.14286
70.1493	79.1489		8.3407	9.76565											14.6535	19.802		0.217321	0.225198		-13.6709	7.10317
50	8.82353		7.31918	5.895											58.6275	68.4967		0.154885	0.234448		28.5217	3.12698
11.7647	33.3333		7.19759	5.06993											30.3268	35.9477		0.123858	0.136524		15.3183	2.02381
0.45045	90.0794		12.2305	7.35316											23.2787	36.5027		0.0738631	0.226522		25.4698	12.8571
42.4242	76.569		7.05961	6.16954											30.535	38.1893		0.209417	0.31637		94.4978	11.1746
57.1429	81.0573		8.30113	8.0274											14.3169	25.4098		0.412864	0.35377		0.276405	-0.110497
23.3333	75.7202		5.34529	6.47915											13.8944	18.6799		0.163568	0.268726		-17.6791	9.85881
32.9341	3.84615		5.81795	6.23755											50.765	60.765		0.207379	0.138162		-23.017	1.24616
41.8919	25.8621		8.75303	7.14592											17.7656	19.9634		0.240629	0.231482		15.9287	7.70411
21.4286	28.0702		7.4827	7.13443											14.8845	19.3399		0.173331	0.19969		-33.2095	-4.47514
12	24.1379		15.671	11.4269											18.7459	15.3795		0.227563	0.201798		20.3143	2.03192
28.5714	22.093		13.3798	10.9228											30.396	11.4191		0.345859	0.304085		12.5736	2.70718
16.6667	13.8889		9.51811	8.29965											16.4356	11.6832		0.146481	0.183991		53.811	0.883978
14.8148	29.661		6.9218	5.94636											19.2409	26.9637		0.261508	0.156398		46.6569	1.06814
22.7273	24.4444		7.73234	11.2314											15.5116	20.6271		0.247137	0.152357		34.316	5.58011
28.5714	42.4		17.535	18.0184											16.6007	24.9175		0.456396	0.33181		20.2963	1.87231
25	37.6238		45.3951	40.7147											12.1782	15.0825		0.476113	0.406373		18.0069	1.54696
14.2857	75.3555		40.7899	37.6408											15.3465	16.2376		0.464315	0.390007		-29.4897	5.00921
2.5974	25		10.9736	9.66106											26.3366	36.6337		0.42985	0.137042		27.3031	1.63904
32.1101	11.3636		9.49133	10.2995											25.0165	25.8416		0.206151	0.295081		16.7352	0.380602
1.07143	14.2857		11.9523	8.79837											23.2673	17.4257		0.242742	0.146017		-0.863534	11.4242
50	77.4775		16.7444	17.8035											16.6007	14.6205		0.198237	0.142732		-1.67804	10.1228
13.3333	36.6071		22.2458	18.7964											16.0656	24.918		0.115149	0.164057		10.5548	3.84899
92.1569	51.6129		11.8284	10.804											25.817	45.098		0.171452	0.192442		30.0153	11.1971
25.3086	53.6424		36.4188	34.9181											20.1626	41.7073		0.135667	0.175877		15.6507	8.56354
70.7317	72.2772		13.0567	9.37971											18.6179	19.9187		0.14429	0.244808		32.1435	-3.10006
66.1871	40.5594		8.56806	10.3297											37.0732	49.2683		0.406069	0.345873		25.815	-0.853284
84.2593	11.1111		10.0053	6.72744											38.6226	51.9559		0.356516	0.238705		25.4608	9.70534
5.55556	30.2326		14.1232	18.1236											24.2077	28.306		0.66307	0.600482		9.83604	5.58011
21.4286	94.898		11.6175	11.5257											32.3045	39.7531		0.166038	0.260289		18.3617	1.87231
37.5	84.8101		12.7877	14.3064											30.7407	34.4033		0.30484	0.282829		36.3474	0.380602
42.8571	89.6947		16.8818	16.1901											13.7705	12.6776		0.234417	0.185809		12.3331	11.4242
19.7368	48.5714														19.5062	30.8642		0.107943	0.152084		-15.531	11.1971
54.8387	56.9767														32.5413	52.0792		0.130997	0.16357		31.7657	6.18056
14.2857	27.7778														13.8272	17.8189		0.165319	0.250697		43.5132	28.5031
33.3333	60.7527														26.7987	31.9802		0.0467941	0.281529		23.2536	1.64352
50	27.1739														28.5149	30.5941		0.248748	0.329034		5.31654	0.979938
17.3469	19.4444														21.7486	33.2787		0.237223	0.203765		-36.5632	18.9198
14.2857	36.8421														18.8779	20.6601		0.201711	0.195393		33.7159	2.13735
3.68098	47.0149														37.7596	52.459		0.172118	0.191811		-43.5564	5.77932
66.6667	48.5075														16.8852	31.3661		0.0329617	0.259487		113.806	22.6003
10.2564	25.5319														18.1848	30.231		0.0352408	0.15545		17.0566	-2.32253
0.584795	10.7143														23.6214	29.0947		0.305375	0.144571		42.0078	16.2114
7.33333	39.6552														23.4979	26.0494		0.300464	0.139695		11.5199	1.94444
3.7037	26.1261														36.0082	42.5103		0.384762	0.208322		13.3847	0.162037
21.8182	9.09091														37.0957	44.2574		0.402203	0.328319		-56.1367	2.53858
8.10811	75.2475														17.3597	16.2046		0.186725	0.141436		26.8264	1.17284
22.7273	5.66038														45.8746	32.9373		0.165886	0.154301		23.002	1.30401
14.2857	32.5581														16.6337	16.6997		0.0209186	0.110429		24.5907	2.37654
56.25	4.34783														16.6337	15.4455		0.379329	0.350394		58.0884	4.69907
15.7895	12.5														13.7954	10.396		0.296588	0.216299		17.4363	6.18056
4.90196	20.6897														36.2376	31.0231		0.265509	0.152249		29.2902	28.5031
16.6667	33.9623														13.5314	11.5512		0.301441	0.315629		71.9801	1.64352
21.1538	18.5185														17.6568	22.1122		0.114845	0.129679		13.7038	0.979938
39.1304	14.2857														11.9802	10.7921		0.394529	0.302063		18.5024	18.9198
4.51128	17.0732														12.4422	11.3861		0.413419	0.288756		129.989	2.13735
33.3333	16														16.8977	11.4851		0.267882	0.137811		69.7234	22.6003
23.301	45.9016														35.0825	31.5182		0.0603601	0.161108		2.29748	-2.32253
2.6738	30.2326														41.7492	31.4191		0.195271	0.18369		38.1946	16.2114
8.08824	76.7442														17.541	31.5301		0.359083	0.290253		-12.8688	1.94444
50	10														10.4918	26.8306		0.392168	0.326149		6.5051	0.162037
0.70922	93.2584														15.6098	32.1951		0.0392776	0.173593		0.489016	1.79641
3.90244	21.1268														12.7869	11.8579		0.330994	0.372492		-33.9818	3.14704
8.16327	9.52381														42.6829	51.5447		0.211463	0.128371		17.6605	8.48303
14.2857	17.0213														44.8352	63.6996		0.178748	0.122587		-51.6612	7.95742
32.0755	67.5														30.1093	35.1366		0.106122	0.185384		2.70262	2.7811
12.5	20.4545														32.1311	39.5082		0.356049	0.201505		27.2376	1.73653
15.9091	20														14.8087	10.3279		0.112244	0.16484		-7.77415	1.06454
5.33333	37.963														40.3825	40.765		0.44635	0.34336		61.0471	-0.266134
20.8333	72.9258														39.934	46.7987		0.140719	0.24347		65.3365	-0.093147
83.3333	71.7703														13.7624	17.8548		0.173271	0.140377		-18.1742	3.59281
9.64912	84.0816														29.901	34.2904		0.139688	0.194824		19.7495	5.09647
35	12														24.2077	27.8142		0.167699	0.119197		-24.9234	7.50499
43.1818	6.25														19.4719	20.5611		0.231353	0.245004		26.7014	1.68995
2.17391	47.482														14.1914	16.5677		0.208757	0.249289		37.9544	0.326015
57.5758	38.5965														38.5246	53.8798		0.165005	0.191135		48.5444	8.74917
41.6667	44.3038														34.2077	37.4863		0.224072	0.194307		25.8714	8.48303
58.3333	54.9618														21.9126	23.7705		0.318695	0.254002		32.9342	2.7811
33.3333	4.7619														22.2951	37.541		0.0556145	0.15498		28.2437	3.59281
3.26797	35.4839														30.1093	35.1913		0.390033	0.388957		-23.6312	1.68995
13.4615	3.7037														21.0383	24.8087		0.227254	0.276059		46.0051	-1.25389
12.5	68.0412														39.7814	40.8197		0.192074	0.249502		4.77854	0.55296
20.9877	28.3784														32.2442	39.4059		0.371129	0.320136		57.1503	0.708723
23.8372	16														17.541	31.5301		0.104013	0.15573		129.067	-0.0778816
24.3243	44.6043														10.4918	26.8306		0.393678	0.327208		-32.7994	3.16199
23.0769	29.6296														15.6098	32.1951		0.392577	0.34873		37.4796	-0.319315
19.5402	16.0714														12.7869	11.8579		0.278228	0.180889		-13.0818	3.4891
39.1304	12.5														42.6829	51.5447		0.227976	0.155448		-30.3187	-2.98287
6.25	19.403														44.8352	63.6996		0.2018	0.150243		21.2282	17.0872
14.2857	84.5528														30.1093	35.1366		0.373506	0.310488		18.197	2.56231
36.3636	85.1145														32.1311	39.5082		0.357498	0.302947		-9.57668	7.70249
26.6667	41.8033														14.8087	10.3279		0.195273	0.276942		37.667	12.3832
12.5	84.0741														40.3825	40.765		0.417107	0.327649		19.1914	-0.965732
4	34.6939														39.934	46.7987		0.281006	0.240721		20.8327	-0.319315
42.8571	14.0351														13.7624	17.8548		0.148465	0.149758		76.8356	17.0872
28.0488	18.9655														29.901	34.2904		0.128815	0.131013		34.5369	2.56231
21.8182	14.2857														24.2077	27.8142		0.146612	0.132615		-0.568762	12.3832
25	13.1579														19.4719	20.5611		0.26247	0.201876		37.9081	-6.10592
33.3333	25.8427														14.1914	16.5677		0.164799	0.142497		-18.0204	12.0743
33.3333	81.8182														38.5246	53.8798		0.368135	0.278587		-36.691	1.30751
44	6.66667														34.2077	37.4863		0.229076	0.182074		11.5391	-0.992736
50	63.1016														21.9126	23.7705		0.1731	0.137971		-19.8474	-1.98547
19.7674	20														22.2951	37.541		0.0556145	0.15498		76.9141	0.468119
32.2917	6.97674														30.1093	35.1913		0.390033	0.388957		-28.1015	1.15416
29.3103	20.5882														21.0383	24.8087		0.227254	0.276059		34.5483	2.17111
60	10.7692														39.7814	40.8197		0.192074	0.249502		-20.1807	2.0339
94.1176	20.3704														32.2442	39.4059		0.371129	0.320136		40.5641	1.92897
50	8.33333														40.5611	48.8779		0.104013	0.15573		-9.84595	0.831316
50	17.1875														54.6341	66.5041		0.393678	0.327208		39.0678	12.2599
61.5385	23.8095														48.6179	61.1382		0.392577	0.34873		30.2104	1.64649
60	32.2835														29.868	24.3234		0.278228	0.180889		5.75089	7.1025
18.4615	26.1538														37.3224	40.1093		0.227976	0.155448		52.4131	0.8636
43.75	25.641														30.535	26.9136		0.2018	0.150243		11.0804	1.04923
16.6667	45.5128														12.1858	22.7322		0.373506	0.310488		-34.9691	4.55206
85.7143	17.3913														36.8293	58.1301		0.357498	0.302947		42.8811	9.33818
21.0526	9.80392														26.4881	29.8214		0.195273	0.276942		-7.74985	12.2115
3.65854	47.619														35.7756	44.8185		0.417107	0.327649		30.4965	6.58596
82.1429	41.1215														44.0924	35.4785		0.281006	0.240721		45.2934	9.01533
19.3798	20.9677														18.4818	18.6469		0.148465	0.149758		-42.764	-1.25101
44.6809	87.218														30.5464	36.8852		0.128815	0.131013		78.2218	8.15981
13.5338	64.3275														49.0099	77.2607		0.146612	0.132615		-40.9318	1.30751
33.3333	3.84615														20.8943	12.3577		0.26247	0.201876		73.7414	-1.98547
3.0303	62														20.9756	20.8943		0.164799	0.142497		32.5626	0.468119
11.1111	22.2222														32.0165	29.3004		0.368135	0.278587		47.5294	2.17111
25	14.2857														51.8107	75.3498		0.229076	0.182074		-8.91683	2.0339
22.2222	9.09091														40.1626	46.8293		0.1731	0.137971		6.20158	-3.64003
18.9189	13.8462														54.9593	52.1138		0.283986	0.215524		30.0742	12.2599
29.0323	38.0531														17.3984	27.8862		0.283635	0.197637		48.4366	1.64649
50	19.5122														27.8878	28.1848		0.383202	0.310905		66.9863	7.1025
38.9831	13.3333														37.9781	33.7705		0.622189	0.59078		31.2971	0.8636
50	7.14286														21.8033	23.7158		0.144228	0.227357		42.3351	9.33818
50	35.2941														20.8581	20.6931		0.391205	0.292564		14.6309	-10.8152
60.6061	59.7884														21.7492	20.297		0.201908	0.357716		-21.5248	2.27832
50	5														11.694	10.7104		0.2598	0.121512		-34.7943	-0.116505
7.69231	7.14286														33.8251	31.3115		0.396803	0.338984		-10.3351	-1.17152
52.381	42.9907														19.4536	18.4153		0.23436	0.165033		-8.21062	0.964401
66.6667	40.4762														39.0099	29.67		0.192295	0.172431		24.5654	0.368932
50	47.2868														32.623	33.224		0.204306	0.145487		8.12317	0.226537
40	14.2857														12.0462	15.4785		0.326895	0.288306		152.546	1.47573
29.4118	16.129														48.0328	39.3989		0.0966384	0.220317		16.8903	4.78964
42.3077	63.5071														45.7756	21.5182		0.221983	0.175029		-36.9259	6.41424
33.3333	83.9506														14.4884	11.0891		0.244116	0.198465		21.6801	4.77023
33.3333	54.5455														14.3564	13.6964		0.056022	0.219325		29.33	0.297735
1.81818	15														35.6436	18.8779		0.376033	0.301814		9.21233	-0.012945
35.4167	21.9512														16.9637	13.6304		0.228408	0.144481		-18.6311	0.368932
44.6429	20.6897														12.5203	13.8211		0.0585861	0.163245		29.4029	0.776699
5.55556	20.6897														27.2016	20.5761		0.23578	0.200773		16.732	0.394822
60	27.7778														13.388	17.7596		0.216979	0.167823		16.3856	0.0517799
20	26.8657														21.2022	30.0546		0.41106	0.239016		23.3903	3.65696
24.5614	19.1176														17.7236	30.4065		0.586118	0.515478		25.9891	5.98058
44.4444	33.3333														24.7541	19.7268		0.490026	0.413516		-45.6723	4.59547
15.3846	55.1136														25.6766	24.5545		0.397848	0.172986		57.7462	-2.35599
44.4444	33.3333														12.4044	19.071		0.188112	0.110835		14.7707	1.47573
25	75.9657														15.847	20.6011		0.211514	0.206764		-1.92832	4.77023
22.6415	16.2791														19.6689	18.3664		0.181527	0.208337		-8.70331	0.394822
46.6667	16.9231														12.1763	11.4876		0.187821	0.176349		13.6357	0.0799361
12.766	90.6475														16.3934	15.5738		0.186681	0.104194		77.4051	0.631495
57.1429	76.4192														15.7724	17.9675		0.302539	0.301067		107.929	7.69784
40.9091	93.19														11.2454	16.0073		0.176598	0.1109		47.6274	10.2158
42.8571	28.1818														10.2058	16.0905		0.188372	0.285334		44.5641	0.783373
50	21.7949														27.6423	38.6992		0.190781	0.162145		6.4458	7.66587
44.4444	54.5455														45.2033	56.5854		0.139909	0.289435		82.7266	4.19664
45.9459	27.381														13.1687	16.5021		0.053153	0.295563		6.63448	1.35092
21.5686	12														28.8449	33.3993		0.182827	0.178016		-9.287	9.36851
10.8108	9.375														32.2442	36.3366		0.21225	0.166814		-2.62611	0.0799361
66.6667	60.7362														28.2508	30.6601		0.185205	0.200816		11.0717	0.631495
75	18.5185														26.1056	34.1914		0.370914	0.230314		7.02748	0.783373
33.3333	9.09091														15.3795	16.4356		0.40295	0.243715		-18.5649	4.19664
60	14.5161														13.8614	14.9835		0.415709	0.508042		48.1485	1.35092
33.3333	4.7619														15.2145	16.7987		0.208811	0.122107		-6.05434	9.36851
55.5556	25.974														18.0858	18.5479		0.254959	0.21291		10.6637	0.72
2.94118	90.8759														13.8944	20.7591		0.0254686	0.175977		46.2176	25.38
35.1351	85.8871														10.929	10.7104		0.135382	0.180325		29.8472	1.55333
24	54.4														10.4372	12.459		0.609359	0.480941		54.8716	6.62667
57.1429	24.1935														14.0924	13.3003		0.431326	0.312658		28.0919	2.13333
25	19.5652														10.231	10.462		0.15049	0.10131		7.01819	4.29333
50	53.7975														22.0325	25.2846		0.264511	0.210144		12.2616	0.72
50	48.5915														13.1687	14.3621		0.0723248	0.149637		10.0057	6.62667
25	33.3333														39.9379	53.3954		0.191792	0.144276		-4.34432	2.13333
38.4615	37.5														18.9431	21.9512		0.203441	0.174169		-39.8558	4.29333
66.6667	34.2342														13.5314	19.67		0.2463	0.145018		16.3125	0.707635
50	58.7879														23.786	32.5103		0.644176	0.502306		65.4383	23.5071
50	49.2537														11.8579	16.9945		0.258586	0.177107		74.9915	3.70577
51.4286	45.7746														28.9617	52.2404		0.100524	0.214877		141.743	2.56363
75	69.4301														25.6501	17.8723		0.241256	0.230254		-8.27051	6.56735
80	64.3564														47.284	51.8107		0.378552	0.240885		0.124492	0.707635
50	51.634														29.4239	30.4938		0.304772	0.133049		-31.2854	6.56735
42.8571	73.4597														20.8815	19.5868		0.15807	0.23522		6.105	1.90265
50	36.0465														14.7887	21.2207		0.0633471	0.246735		70.4051	2.47788
42.8571	57.9545														10.4115	10.0412		0.727362	0.529069		127.877	40.59
35.7143	46.3576														15.8537	28.2927		0.223466	0.184335		55.4557	10.0147
23.4694	25														21.8699	41.0569		0.460238	0.389382		93.5636	5.33186
33.3333	25														13.786	17.6132		0.170301	0.20793		8.64805	11.2463
50	28.5714														16.9399	31.3115		0.214848	0.237602		6.50016	1.32006
44.4444	58.6207														13.7954	15.2145		0.309751	0.225		-15.6039	1.28319
41.1765	50.9202														41.0561	24.9505		0.0223946	0.243905		109.288	40.59
33.3333	71.2963														19.4656	13.1043		0.502526	0.421613		13.8219	11.2463
66.6667	37.6238														16.3696	23.3993		0.337497	0.0503487		-16.5167	5.0356
80	44.3662														36.1069	27.5064		0.186675	0.0296836		78.2763	21.5922
66.6667	27.9412														17.6898	15.8416		0.211656	0.0773176		105.652	2.06472
66.6667	41.791														12.6733	12.4422		0.197996	0.0168002		18.2341	13.1327
83.3333	43.3824														23.1683	21.8152		0.153048	0.0866531		-31.9104	2.83495
66.6667	75.4545														23.6896	31.6285		0.245374	0.0906973		52.0006	2.6343
66.6667	40.6504														34.0437	16.1749		0.17105	0.0700106		7.13781	5.0356
46.6667	50.5882														12.4242	13.0579		0.175286	0.0652861		90.4667	21.5922
63.6364	46.9799														16.3388	15.6284		0.298793	0.0350541		27.4549	13.1327
20	27.5862														43.4973	31.694		0.254649	0.0602123		87.5006	7.50731
66.6667	26.6667														19.707	18.0586		0.257636	0.0630087		21.9449	0.679825
50	26.9231														59.1575	36.044		0.304262	0.0263145		-8.34322	7.75585
50	88.0435														36.3388	34.153		0.15658	0.0647967		-22.0045	4.02778
66.6667	35.3535														21.5847	16.8852		0.141073	0.0895466		71.7341	7.75585
44.4444	62.8415														46.7213	40.9836		0.136341	0.0670015
50	83.6576														21.8107	15.0617		0.183787	0.0930374
22.1053	69.1919														20.1832	18.1319		0.195551	0.0150027
62.5	95.4064														15.6831	10.929		0.168271	0.0897442
32.4324	55.0562														14.6886	12.1612		0.197649	0.110061
62.5	3.84615														23.2234	17.033		0.381069	0.315369
20	32.9412														34.8634	21.5847		0.262726	0.148571
50	95.0704														15.4212	10.8791		0.118792	0.150067
66.6667	9.30233														33.628	32.1915		0.144059	0.10446
19.2308	20.4545														26.4356	29.0759		0.181374	0.221242
10	26.3158														22.9851	20.0995		0.152122	0.139398
20	62.7551														15.7202	16.9547		0.171776	0.125749
21.6216	80.9917														21.4754	12.1311		0.242429	0.38293
25	84.1509														25.4645	20.6011		0.18561	0.166408
44.4444	72.3301														25.1648	14.4689		0.167836	0.209396
50	78.7037														23.6612	15.6831		0.386012	0.218192
43.75	15.3846														29.4309	13.9024		0.176563	0.245572
16.6667	20.7547														22.439	20.1626		0.371517	0.276122
29.2308	84.7656														23.5519	23.4973		0.0410857	0.360932
66.6667	47.651														24.4262	17.1585		0.238051	0.169354
50	60.221														26.1386	22.9043		0.331761	0.112451
50	63.8298														20.1235	18.3951		0.0167954	0.159084
77.7778	49.6552														15.9736	12.0462		0.115878	0.183742
33.3333	64.0625														31.7492	36.1716		0.0729643	0.112335
14.2857	50.4														21.2871	43.8284		0.318659	0.35346
80	36.7089														13.5314	17.2277		0.258259	0.185707
56.5217	8.33333														10.8911	11.4521		0.301341	0.231426
33.3333	26.087														18.1848	19.0759		0.495682	0.468726
42.8571	4.34783														13.5974	12.4092		0.387517	0.254254
12.5	9.7561														21.9142	22.1122		0.228331	0.205554
66.6667	89.9628														31.1221	30.7921		0.199207	0.306326
0.806452	90														23.2013	19.934		0.205795	0.144032
5.26316	54.4218														12.6073	15.0495		0.155745	0.168829
5.42636	57.5581														10.9571	15.4455		0.217099	0.166364
5.71429	12.1212														31.3201	31.3531		0.473975	0.326219
1.97368	66.6667														21.5182	22.3762		0.0708008	0.309923
2.10526	32.3529														11.2568	11.4754		0.225871	0.394632
6.39535	75.463														24.153	24.918		0.293967	0.164944
4.8951	78.2222														11.7492	10.5281		0.27653	0.139833
6.59341	46.5517														14.6995	23.3333		0.150623	0.254999
10.2564	16.2162														20.8581	26.8647		0.545227	0.313815
33.8235	95.4861														19.177	23.3333		0.306312	0.23107
3.22581	53.0864														24.918	27.5956		0.235404	0.103482
6.25	88.6275														20.2058	18.3128		0.329326	0.223227
8.57143	42.5														18.9071	22.2951		0.377917	0.414915
19.0476	35.5932														31.0929	40.4372		0.288753	0.221991
28.5714	21.4286														20.3297	28.315		0.283662	0.1911
1.81818	36.2745														28.227	24.6099		0.412648	0.247115
1.07527	57.9618														26.0656	33.0055		0.290844	0.221516
80	64.1414														13.4979	15.5556		0.213193	0.149783
6.45161	31.7647														21.6393	28.6885		0.167652	0.146254
46.1538	29.1139														11.0929	21.0929		0.234102	0.298313
68.4211	28.5714														14.5902	25.7377		0.182588	0.280019
6.66667	20.339														16.2295	24.3716		0.245274	0.273546
44	31.25														24.8087	37.2678		0.233955	0.254883
57.1429	26.087														16.0396	22.6073		0.492138	0.395084
35.4839	41.8919														11.9472	10.066		0.513163	0.47461
7.80142	43.0894														14.4554	14.2574		0.366308	0.145046
1.36986	91.4498														24.4224	31.6502		0.199718	0.17086
7.92079	30.7692														15.8416	14.1584		0.137164	0.217465
23.0769	64.5161														15.6106	12.2112		0.574686	0.472293
2.85714	79.9242														19.4536	25.2459		0.487808	0.377181
2.85714	75.1073														28.8235	30.5882		0.357829	0.439761
11.7647	15.1515														23.6601	28.2353		0.369572	0.316599
0.666667	51.2821														22.8105	28.4967		0.275015	0.218285
10	51.5873														19.4309	31.4634		0.140988	0.271871
7.14286	36.1345														26.9945	26.0656		0.139688	0.191626
7.69231	21.2121														30.7512	32.4413		0.148774	0.273846
58.3333	36.3636														47.3203	55.0327		0.465278	0.294954
11.6667	36.2069														36.5359	26.2092		0.160918	0.130886
10.6061	54.5918														26.4481	21.9126		0.31981	0.326098
3.66972	11.1111														14.153	17.4863		0.178147	0.155171
1.9084	36.6906														12.1569	18.8235		0.770987	0.678472
1.86335	16.3636														12.7548	14.6006		0.324256	0.182777
13.7931	24.0964														30.2614	29.0196		0.522627	0.251349
15.3846	63.9175														40.1961	42.4183		0.23419	0.158636
0.471698	33.3333														35.4746	47.5938		0.338785	0.31827
0.990099	46.2963														15.3991	15.3991		0.519455	0.28428
0.454545	36.9748														28.5621	38.6928		0.388429	0.364262
3.50877	24.2424														27.6471	36.4052		0.355515	0.391912
14.1414	18.3099														31.1737	35.9624		0.775969	0.796896
11.7647	28.5714														24.5528	39.3496		0.363634	0.327387
5.55556	25														44.5098	43.7255		0.364838	0.145954
33.3333	29.5775														22.2442	22.8053		0.315359	0.387252
25.8065	21.6216														28.8525	18.6339		0.284289	0.191894
5.40541	93.8849														22.6776	21.4754		0.258778	0.275455
1.49254	56.0694														19.071	20.3279		0.586258	0.529766
47.3684	29														35.5191	45.7377		0.342529	0.23426
10.2564	38.9313														40	52.9268		0.368142	0.237708
12.5	38.3178														12.3045	12.963		0.431167	0.336608
0.632911	60.6061														12.1596	16.5258		0.43942	0.410603
8.33333	19.6721														11.7631	12.1212		0.599529	0.534046
8.33333	26.3889														33.7398	54.3089		0.339642	0.30875
7.69231	22.7848														39.9177	34.4033		0.305682	0.319565
44	17.3333														19.538	19.835		0.20712	0.344373
41.1765	38.8889														30.929	24.9727		0.539563	0.46389
5.7554	21.2121														31.3661	47.7596		0.390921	0.236294
6.75676	55.7576														33.3333	36.7974		0.318236	0.125448
21.519	55.4878														30.0469	37.4648		0.345902	0.197668
8.51064	26.6667														22.7642	41.5447		0.246807	0.154158
13.8889	67.3171														25.2747	25.6044		0.309751	0.337678
47.0588	55.4945														16.748	26.9106		0.531548	0.530887
46.2963	57.8378														11.6901	18.6385		0.167458	0.2437
14.2857	2.5641														15.3875	13.9852		0.256529	0.241769
30	42.4528														15.6042	12.085		0.2763	0.162143
1.45985	24.1379														29.6186	27.1642		0.40738	0.178772
3.0303	24.5283														11.2388	10.4981		0.338156	0.217525
7.69231	63.388														20.1161	16.6169		0.237379	0.122636
2.63158	51.25														39.1503	50.6536		0.447115	0.411526
34.4828	30.4762														40.8743	50.9836		0.450649	0.423144
4	86.6667														15.6911	19.9187		0.194683	0.230678
8.06452	32														17.7236	28.374		0.0622874	0.0643634
50	26.3158														45.3659	49.6748		0.0328307	0.0715786
1.5873	41.5385														19.2181	31.6461		0.270442	0.12922
1.93548	45.4545														25.6098	22.3577		0.202368	0.117613
7.37705	43.9189														41.2757	37.0782		0.466268	0.409647
1.25	33.0579														23.2673	20.7261		0.195724	0.234447
4.34783	57.0621														21.7162	21.9802		0.370567	0.207861
4.16667	66.1692														12.3868	12.2634		0.528551	0.257013
18.5714	27.5862														36.3415	39.2683		0.400468	0.338708
10.6061	10.6383														16.6967	15.4354		0.331695	0.487144
7.84314	47.1074														40.4065	49.4309		0.270318	0.17784
3.7037	60.989														19.5122	19.2683		0.354365	0.330757
5.26316	70.7317														28.3168	28.1188		0.24542	0.128852
4.6875	74.0909																	0.379287	0.297585
14.2857	66.5094																	0.359157	0.294524
8.60215	76.0181																	0.263271	0.287236
12.1212	59.7561																	0.230789	0.2959
2.22222	77.3663																	0.178937	0.104194
35.9712	76.8889
36	46.5839
1.38889	77.7293
25	30.2083
2.12766	74.0741
5	9.09091
87.1795	44.5378
85.7143	21.3333
3.44828	38.8889
3.92157	26.6667
25	77.9279
53.0303	59.8901
10.8108	56.1111
4.25532	40
9.00901	24.1379
7.14286	27.3973
12.7753	16.6667
16.6667	2.77778
22.4138	4
3.48837	39.1753
8.33333	14.8148
12.8	14.2857
41.5842	21.5385
15.1659	30.5085
34.0909	36
3.1746	22.7848
3.57143	25
5.16129	39.7436
14.5695	46.1538
22.7723	28.4211
1.3986	48.7179
5.55556	66.1905
17.6667	21.0526
2.1097	32.1429
7.85714	36.7925
4.06977	68.7805
9.78261	31.7073
51.5789	89.9628
28.3582	39.8305
3.19149	40.8451
5	79.4872
5.35714	41.8605
0.862069	46.8254
0.900901	46.8966
9.09091	37.0968
1.16279	62.5641
8.69565	32.6733
25	55.414
6.89655	69.2308
1.88679	56.4417
1.85185	7.69231
6	78.7402
60	60.7527
40.6977	65.3659
1.39535	40.458
15	66.0099
15.7303	71.9457
39.4366	76.8889
14.4105	38.5965
38.756	92.3358
40.4082	96.6102
88.3333	54.0541
8	68.5393
4.38596	76.2712
0.515464	79.2
28.3784	40.7692
14.3885	33.6842
4.93827	38.2022
3.57143	94.6996
0.406504	28.125
39.6552	24.2857
3.57143	17.7778
5.26316	7.69231
80	54.7619
1.06952	63.2353
12.5	43.75
50	48.0519
47.8261	26.0417
40	80.9339
15.3846	17.6471
5.55556	92.9825
8.33333	35.2941
42.1875	33.3333
38.0952	35.0877
1.5748	41.791
6.15385	43.3333
2.5641	56.6474
29.6296	51.1494
3.84615	70.7692
16.6667	47.2603
2.17391	64.2105
43.1373	52.4476
8.16327	21.0526
52.381	54.375
19.6262	58.3333
46.7742	54.1353
60	44.2029
0.37594	84.1202
42.3077	52.6316
3	74.1525
66.6667	52.1739
61.9048	76.3948
9.09091	51.9553
20	61.0526
19.469	73.2143
14.6341	42.1053
26.6667	64.5161
53.5714	72.9258
6.86275	88.8462
3.1746	43.4483
5	74.7525
28.5714	92.8826
1.86916	83.6
11.9048	57.8378
10.8527	80.3419
4.83871	45.1852
4.2654	61.9048
1.2987	59.2391
25	70.1357
32.5	85.5469
14.6341	63.7681
25.2874	56.5476
55.1724	47.7612
6.94444	83.9216
25.3731	59.7765
23.5294	63.1016
2.22222	52.3256
1.13636	65.8986
2.32558	84.0637
4.61538	62.5
3.63636	64.467
5.12821	60.1093
87.5	31.405
3.125	64.1026
3.2	50
33.871	65.9686
10.8696	85.7143
5.6338	65.5172
5.20833	55.1515
1.8018	15.4762
8.13953	60.6383
2.27273	96.4413
30.5556	53.2051
39.4737	59.8901
17.3469	56.0241
1.37931	70.098
6.48148	99.3333
1.47059	82
0.735294	67.2986
5	58.3333
1.76471	33.6735
9.39597	87.6404
18.9655	17.7419
7.61905	70.7692
2.5641	78.125
13.9535	37.0787
40	53.6313
6.92308	38.2353
9.33333	32.2581
51.3514	43.0769
13.3333	71.2871
0.847458	27.3684
39.2857	40.7407
1.96078	41.844
3.79747	68.2796
9.09091	60
1.69492	70.3349
9.52381	9.09091
10.9375	64.0625
21.6216	37.3832
1.62602	98.9967
17.3077	64.0719
14.5161	79.5745
0.429185	47.8261
3.0303	99.6633
5.76923	33.3333
66.6667	27.8481
3.36134	36.0825
1.0101	95.8904
0.862069	32.6733
0.719424	37.7193
3.7037	82.3045
5.55556	46.2585
0.840336	83.9357
2.5974	15.625
40	33.3333
44	77.8723
16.0305	39.2857
14.2857	40.9836
0.505051	48.2014
1.63934	44.7154
25	85.214
10.1266	56.7073
9.33333	86.1538
3.96825	40.6504
1.51515	51.1364
28.2051	84.375
2.83019	47.5177
25.2874	76.3713
0.625	62.8821
20	19.7802
6	62.0879
1.05263	82.4034
3.84615	66.3265
14.1892	76.6234
24.1379	42.2018
51.0638	59.0361
2.27273	38.1295
1.35747	80.4082
0.609756	48.7179
0.823045	88.417
1.77778	82.4427
2.48447	61.9512
1.31004	45.5285
1.04167	45.4545
2.31481	16.4557
63.6364	79.7619
32.7731	47.7612
6.66667	49.0909
3.1746	48.855
16.6667	59.5745
0.549451	56.2914
0.555556	31.3131
2.96296	41.6
3.7037	78.3898
3.7037	70.3704
1.5873	62.3457
1.69492	39.1304
10	60.2041
0.699301	80.786
1.69492	51.2397
22.5806	58.9888
0.512821	89.5349
1.22699	44.1667
0.537634	22.3881
6.10687	16.129
0.888889	90.8046
6.92308	72.6368
6.31579	36.25
21.875	26.8041
2.22222	96.9072
2.45098	44.7761
6.01504	13.3333
5.26316	48.1013
10.5991	68.0751
0.42735	61.1429
3.80435	56.0694
2.71493	19.4444
0.595238	47.0085
4.18848	23.75
0.492611	79.0598
0.531915	38.835
0.473934	68.6869
14.4444	50.2924
0.925926	25.9259
0.520833	34.2105
1.86916	60.6742
1.04167	32.1739
0.609756	33.6538
8.13008	43.9394
1.0989	88.0597
30.3797	36.5385
3.19149	34.507
7.07071	53.5484
5.6	27.957
0.462963	69.7561
1.53061	55.0336
0.826446	25.2525
6.17978	20.5479
1.16279	88.1679
10.4478	27.5
6.45161	64.7399
0.383142	48.2517
1.25	20
6.18557	60.3448
2.5	38.1356
0.42735	44.586
1.0101	93.662
3.94737	67.8049
0.704225	63.6364
7.09677	16.2791
0.699301	57.6923
2.29885	34.7826
0.636943	69.6833
2.32558	75.4237
0.641026	39.604
24.3478	40
0.613497	76.9231
1.1236	56.5934
4.29185	72.7273
3.50877	55.4878
3.7037	54.6012
1.5873	21.3483
7.14286	73.8197
10.0629	42.7419
3.2	60
3.77358	42.7481
3.84615	22.807
	37.9032
	29.6296
	31.7308
	65.0794
	41.0714
	43.3824
	42.2018
	50.9434
	35.2
	70.9845
	70.0483
	39.6226
	17.9487
	39.3103
	10.4167
	33.945
	12.5
	4.54545
	5.55556
	8.33333
	6.66667
	12.5
	11.3636
	18.4211
	22.2222
	21.7391
	14.8148
	39.0476
	55.3459
	42.6471
	47.7707
	14.2857
	47.8261
	47.9532
	35.7895
	5.88235
	8.69565
	14.5833
	6.66667
	10
	16.6667
	5
	2.94118
	30.6667
	71.4976
	5.55556
	17.6471
	10.5263
	12.5
	10.2041
	13.0435
	11.1111
	10.5263
	5.40541
	13.0435
	11.1111
	27.907
	32.3944
	5.12821
	25
	16.6667
	33.6066
	7.69231
	13.7255
	16.6667
	12.9032
	8.69565
	33.0357
	48.1481
	9.09091
	31.6456
	5.40541
	16.2162
	33.9286
	29.0598
	37
	13.0435
	16.6667
	25.3165
	11.1111
	42.7419
	3.84615
	5.55556
	9.09091
	11.5385
	26.3158
	11.1111
	4
	20.7547
	6.45161
	8.33333
	5.26316
	4.7619
	24
	9.375
	18.8679
	8
	50
	36.5517
	3.84615
	44.4444
	63.4518
	28.5714
	20.3704
	10
	10.8108
	11.5385
	16.6667
	32.4324
	10
	50.625
	7.40741
	19.4444
	50
	93.1408
	80.5668
	79.918
	6.25
	96.7391
	37.7358
	68.8119
	47.7273
	72.77
	10.3448
	16.6667
	5.88235
	11.3636
	12.5
	18.9655
	14.2857
	14
	11.5385
	3.0303
	51.3043
	7.5
	36.0465
	10
	15.3846
	6.25
	13.3333
	16.6667
	23.8806
	16.2791
	33.3333
	70.2703
	9.09091
	3.7037
	6.66667
	52.0958
	22.973
	8
	11.1111
	14.8148
	48.0519
	28.4404
	88.5496
	90.7143
	16.6667
	13.1579
	59.4771
	23.5294
	48.7654
	8.33333
	24.3902
	39.5683
	38.8889
	88.4328
	8.33333
	7.14286
	42.8571
	22.3684
	12.9032
	13.3333
	38.7755
	31.7757
	58.2822
	12.8205
	63.1579
	52.1739
	45.8333
	50.6667
	46.5409
	28.7037
	52.6316
	25.4545
	63.6364
	15.873
	18.9189
	40.9091
	34.6939
	31.3725
	11.6279
	31.7308
	15.2174
	44.3609
	22.2222
	9.375
	30.0971
	62.5668
	45.5882
	40.4255
	74.1463
	18.3673
	14.2857
	20.7547
	25
	35.2273
	54.6667
	12.5
	35.9649
	10
	11.3636
	15.2174
	3.0303
	25
	52.2876
	33.6538
	23.8095
	20.8333
	29.6296
	59.8837
	13.5135
	10.7692
	31.0345
	13.0435
	14.2857
	6.66667
	73.7778
	28.0488
	12.7273
	8.33333
	11.1111
	8
	27.907
	25
	17.2414
	5.88235
	49.3976
	2.85714
	16.9231
	6.25
	10.5263
	54.878
	3.57143
	47.2868
	10.6383
	49.6241
	9.09091
	11.1111
	10
	2.7027
	3.22581
	13.5593
	15.3846
	18.1818
	4.7619
	3.0303
	10
	5.88235
	15.3846
	33.3333
	34.5455
	42.3611
	23.2143
	15.2778
	19.2982
	8.33333
	7.69231
	18.8679
	6.66667
	23.4043
	16.6667
	11.1111
	16.2162
	28.4314
	38.7387
	16.6667
	11.1111
	58.2353
	46.8468
	8
	16.0714
	10
	3.84615
	5.71429
	14.2857
	14.2857
	33.6735
	11.7647
	6.66667
	8
	6.66667
	6.06061
	20
	26.3158
	16.2162
	6.25
	25
	11.5385
	13.5135
	6.25
	6.25
	23.0769
	11.1111
	13.0435
	12.5

## Sheet: Supplementary Figure data
Supp fig 2						Supp fig3									Supp fig4a			Supp fig4b					Supp fig4c			Supp fig4d			Supp fig4e			Supp fig4f					Supp Fig6					Supp Fig7			Supp Fig 8			Supp Fig 9
pdf_rum	pdf_tony	Rum_sac_length	str_sac_angle_Tony	Tony_sac_length		Rum_cor_adapt	Rum_cor_cont	Rum_pdf_adapt	Rum_pdf_cont	Tony_cor_adapt	Tony_cor_cont	Tony_pdf_adapt	Tony_pdf_cont		prior_fix_test1	prior_fix_test2		fix_dur_unadapt	fix_dur_adapt	hist_counts_adapt	hist_counts_unadapt		mn_pupsz_adapt	mn_pupsz_unadapt		mn_vel_dur_fix_adapt	mn_vel_dur_fix_unadapt		micsac_dir_deg_adapt	micsac_dir_deg_adapt		hist_counts_unadapt	hist_counts_adapt	Dist_from_boundary_adapt	Dist_from_boundary_unadapt		M1_csi_adapt	M1_csi_inadapt	M2_csi_adapt	M2_csi_inadapt		tuning_latency_adapt	tuning_latency_unadapt		count	delta_theta		cor_ori_ad_cor_tun	hist_y_values
8.92271e-05	0.000102992	-1.65934	-78.3762	-1.11459		-0.914444	-1.24458	0.000288166	0.000649883	-0.724557	-1.17379	0.000475291	0.000248857		0.68	0.472		416	856	0.00119048	0.00140318		21608.7	21014.8		21608.7	21014.8		58.0561	176.99		0.135791	0.148061	4.57481	0.675709		0.153868	0.0939185	0.337497	0.0503487		280	355		2.28226	-40.24		0.0123335	0.00180571
0.000290889	0.000471527	-1.33528	105.244	-0.775993		-0.895625	-1.21941	0.000596631	0.00107876	-0.707035	-1.14993	0.000859731	0.000436108		0.384	0.632		704	1552	0.00238095	0.000935454		22818.3	22832.9		22818.3	22832.9		271.226	236.947		0.120859	0.156287	2.24411	2.21602		0.148968	0.0586645	0.186675	0.0296836		265	70		2.15604	-38.72		0.00520955	0.00216685
0.000824305	0.00171893	-1.01122	10.5778	-0.437395		-0.876806	-1.19424	0.00115888	0.0017454	-0.689514	-1.12607	0.0015007	0.000742762		0.304	0.416		656	320	0.0047619	0.005145		23775.9	23881.9		23775.9	23881.9		213.293	3.95503		0.122259	0.119859	2.50491	0.976793		0.125996	0.0503188	0.211656	0.0773176		175	75		2.07898	-37.2		0.0603764	0.00361141
0.00206651	0.00511044	-0.687165	-8.69927	-0.0987971		-0.857988	-1.16906	0.00211204	0.00275296	-0.671993	-1.10221	0.00252915	0.00122991		0.552	0.576		528	248	0.0190476	0.0116932		404.5	-1212.67		404.5	-1212.67		136.865	85.4704		0.123658	0.111633	0.630457	1.18459		0.122137	0.0465678	0.197996	0.0168002		205	110		2.06194	-35.68		0.0320335	0.00433369
0.00462228	0.0125356	-0.363106	129.754	0.239801		-0.839169	-1.14389	0.00361252	0.00423359	-0.654472	-1.07834	0.00411783	0.00198082		0.56	0.384		552	360	0.0607143	0.03087		1298.65	460		1298.65	460		6.00284	318.678		0.0886608	0.0716804	1.85189	1.16063		0.142981	0.0595759	0.153048	0.0866531		85	70		2.11509	-34.16		0.0093792	0.00975081
0.00927157	0.0256648	-0.0390475	174.696	0.578399		-0.82035	-1.11872	0.0058015	0.00634878	-0.636951	-1.05448	0.00648187	0.00310425		0.368	0.312		736	184	0.0821429	0.049579		-3063.29	433.667		-3063.29	433.667		177.045	225.673		0.0830611	0.0822562	4.93638	2.88742		0.146287	0.0514841	0.245374	0.0906973		160	165		2.23934	-32.64		0.104839	0.00830625
0.0167639	0.0444858	0.285011	16.936	0.916997		-0.801532	-1.09355	0.00875372	0.00928588	-0.61943	-1.03062	0.0098731	0.00473622		0.28	0.304		312	224	0.0952381	0.112254		-2735.14	2194.93		-2735.14	2194.93		295.16	174.198		0.107793	0.0881316	3.7093	3.43013		0.137655	0.0386335	0.17105	0.0700106		160	265		2.40945	-31.12		0.0561852	0.0133622
0.0274789	0.0664321	0.60907	-174.729	1.2556		-0.782713	-1.06838	0.0124239	0.0132494	-0.601909	-1.00676	0.0145675	0.00703913		0.328	0.504		280	376	0.0988095	0.103368		19657.8	4982.22		19657.8	4982.22		289.621	4.15448		0.0527298	0.0552291	4.126	0.0673768		0.135977	0.0430951	0.175286	0.0652861		230	250		2.58518	-29.6		0.0529577	0.0148068
0.0410875	0.0872645	0.933128	58.1704	1.59419		-0.763895	-1.04321	0.0166168	0.0184462	-0.584388	-0.982901	0.0208462	0.0101976		0.44	0.24		344	344	0.0940476	0.0982226		13036.1	12935.5		13036.1	12935.5		135.159	7.98117		0.0564629	0.0387779	2.12893	0.652045		0.160044	0.0993644	0.298793	0.0350541		230	225		3.14479	-28.08		0.02554	0.020585
0.0564156	0.103193	1.25719	16.0916	1.93279		-0.745076	-1.01803	0.021007	0.0250655	-0.566867	-0.95904	0.0289729	0.0144106		0.592	1.088		448	312	0.0785714	0.0893358		7285.98	12658.9		7285.98	12658.9		270	116.317		0.0368642	0.039953	0.505041	3.3251		0.177737	0.0427442	0.254649	0.0602123		195	245		3.80011	-26.56		0.00177102	0.0252799
0.0716517	0.112486	1.58125	-68.4868	2.27139		-0.726257	-0.992862	0.0252208	0.0332537	-0.549346	-0.935179	0.0391709	0.0198806		0.672	0.408		288	376	0.0797619	0.0710945		14075.9	13743.4		14075.9	13743.4		230.112	148.401		0.0331311	0.0282021	1.74901	2.57649		0.174894	0.068473	0.257636	0.0630087		205	315		4.25353	-25.04		0.0237115	0.0404478
0.0848454	0.115551	1.9053	-172.054	2.60999		-0.707439	-0.96769	0.0289635	0.0430882	-0.531825	-0.911318	0.051605	0.0268011		0.336	0.24		544	296	0.0452381	0.070159		15684	10033.8		15684	10033.8		111.117	282.471		0.0135324	0.0258519	1.33411	2.25387		0.189289	0.0598398	0.304262	0.0263145		110	100		4.21967	-23.52		-0.0733929	0.0552546
0.0944948	0.113998	2.22936	63.6411	2.94859		-0.68862	-0.942518	0.0321399	0.0545546	-0.514304	-0.887457	0.06637	0.0353431		0.4	0.584		296	280	0.0357143	0.0425631		15097.1	9356.18		15097.1	9356.18		155.075	114.186		0.015399	0.0199765	3.32555	2.54818		0.188893	0.0602782	0.15658	0.0647967		65	65		4.04446	-22		-0.11301	0.0624774
0.0999439	0.109649	2.55342	-10.6793	3.28718		-0.669802	-0.917347	0.0349091	0.0675305	-0.496783	-0.863596	0.0834868	0.0456461		0.264	0.232		272	200	0.0345238	0.0374181		16433.7	16277.6		16433.7	16277.6		358.023	60.8071		0.00746617	0.00705053	4.01214	0.851664		0.182605	0.0441422	0.141073	0.0895466		145	80		4.5625	-20.48		-0.10324	0.0798122
0.101433	0.103995	2.87748	-3.36107	3.62578		-0.650983	-0.892175	0.0376267	0.0817835	-0.479262	-0.839735	0.102904	0.0578119		0.608	0.176		208	352	0.0345238	0.0304022		14694.7	16459.5		14694.7	16459.5		254.279	291.797		0.00233318	0.00705053	1.33281	2.5144		0.176856	0.0458343	0.136341	0.0670015		115	70		5.70955	-18.96		0.0390614	0.0938967
0.0998395	0.098033	3.20154	-117.204	3.96438		-0.632164	-0.867003	0.0406827	0.0969854	-0.461741	-0.815874	0.124505	0.0719061		0.248	0.424		304	624	0.025	0.0392891		14811.8	15480.1		14811.8	15480.1		270	136.483				1.44444	0.721362		0.382214	0.0789611	0.183787	0.0930374		270	160		7.31749	-17.44		-0.112953	0.094619
0.0962822	0.0923071	3.5256	-61.4674	4.30298		-0.613346	-0.841831	0.0442995	0.112744	-0.44422	-0.792013	0.148111	0.087964		0.256	0.776		336	328	0.0238095	0.0243218		14474.1	12764.7		14474.1	12764.7		271.49	180				1.93728	0.693627		0.20075	0.00986024	0.195551	0.0150027		120	110		9.07507	-15.92		-0.00658317	0.110148
0.0918081	0.086984	3.84966	158.41	4.64158		-0.594527	-0.81666	0.0483904	0.128655	-0.426699	-0.768152	0.173497	0.106		0.992	0.336		328	344	0.022619	0.0201123		14851.2	15748.5		14851.2	15748.5		248.109	244.71				1.89295	0.504737		0.133973	0.03888	0.168271	0.0897442		95	80		10.3409	-14.4		0.0635799	0.087035
0.0872366	0.081984	4.17371	109.372	4.98018		-0.575708	-0.791488	0.0525677	0.144356	-0.409177	-0.744291	0.20041	0.126016		0.232	0.504		496	248	0.0154762	0.0191768		14889.3	14472.1		14889.3	14472.1		183.485	324.559				3.39726	1.96291		0.13054	0.0305627	0.197649	0.110061		140	65		10.9676	-12.88		0.0575888	0.0693391
0.0831249	0.0771813	4.49777	156.493	5.31877		-0.55689	-0.766316	0.0563291	0.1596	-0.391656	-0.72043	0.228608	0.148002		0.272	0.656		328	472	0.025	0.0196445		14164.1	11506.4		14164.1	11506.4		3.03788	283.708				1.14997	2.57497		0.125044	0.0473586	0.381069	0.315369		170	150		10.8224	-11.36		0.0496783	0.0541712
0.0797702	0.0726007	4.82183	160.619	5.65737		-0.538071	-0.741144	0.0593689	0.174298	-0.374135	-0.696569	0.257921	0.171932		0.416	0.408		424	488	0.0119048	0.0149673		13439.8	13694		13439.8	13694		182.365	322.801				0.651132	2.09439		0.12373	0.0372756	0.262726	0.148571		90	75		9.8574	-9.84		0.0872231	0.0397255
0.0772135	0.0684646	5.14589	175.875	5.99597		-0.519253	-0.715973	0.061895	0.188566	-0.356614	-0.672708	0.288324	0.19774		0.12	0.528		312	280	0.0130952	0.0107577		14868.8	12451.8		14868.8	12451.8		269.387	113.69				0.45674	3.79787		0.21278	0.0796237	0.118792	0.150067		175	100		8.6585	-8.32		0.107256	0.0328638
0.0752576	0.0650493	5.46995	-173.403	6.33457		-0.500434	-0.690801	0.0648213	0.202729	-0.339093	-0.648848	0.320007	0.225296		1.128	0.328		376	440	0.0142857	0.0112254		15469.5	15098.4		15469.5	15098.4		278.602	90.6232				1.08573	1.43858		0.179489	0.0988901	0.144059	0.10446		220	245		8.02243	-6.8		0.061716	0.0220296
0.0735673	0.0624626	5.79401	159.869	6.67317		-0.481615	-0.665629	0.0697455	0.217296	-0.321572	-0.624987	0.353432	0.254377		0.424	0.432		272	232	0.00952381	0.00748363		14210.5	12186.1		14210.5	12186.1		257.529	123.563				0.764657	2.69032		0.231176	0.0680112	0.181374	0.221242		210	265		8.45417	-5.28		0.0349107	0.0166125
0.0718158	0.060514	6.11807	166.325	7.01176		-0.462797	-0.640457	0.0787078	0.232906	-0.304051	-0.601126	0.389317	0.284644		0.456	0.576		248	232	0.00595238	0.01029		12957.1	15015.8		12957.1	15015.8		118.727	90.6443				1.69351	2.98985		0.220595	0.071012	0.152122	0.139398		250	95		9.4591	-3.76		0.00873424	0.0122788
0.0698122	0.0587704	6.44212	-171.628	7.35036		-0.443978	-0.615286	0.0938021	0.250249	-0.28653	-0.577265	0.428571	0.315646		0.84	0.296		648	272	0.00595238	0.00654818		17969.6	16014.3		17969.6	16014.3		91.3821	269.457				0.276469	1.92634		0.120383	0.0828591	0.171776	0.125749		210	260		10.4801	-2.24		-0.0103003	0.00902853
0.0675505	0.0567815	6.76618	170.111	7.68896		-0.425159	-0.590114	0.116765	0.269961	-0.269009	-0.553404	0.472141	0.346838		0.304	0.592		264	336	0.00595238	0.00748363		17995.8	16703.6		17995.8	16703.6		50.0989	60.2595				1.14906	1.15271		0.159035	0.0338258	0.242429	0.38293		140	135		11.1262	-0.72		0.109961	0.00722282
0.065167	0.0543436	7.09024	159.845	8.02756		-0.406341	-0.564942	0.148661	0.292537	-0.251488	-0.529543	0.520816	0.377637		0.36	0.216		504	312	0	0.00561272		21155	14014.5		21155	14014.5		200.647	114.341				2.06456	0.942096		0.153274	0.0392935	0.18561	0.166408		70	65		11.4719	0.8		-0.0027823	0.00397255
0.0628459	0.0516234	7.4143	164.488	8.36616		-0.387522	-0.539771	0.189742	0.318241	-0.233967	-0.505682	0.575022	0.407489		0.464	0.488		488	216	0.00833333	0.00327409		18400.9	11278.3		18400.9	11278.3		316.819	242.266				1.23854	1.70207		0.190484	0.0647466	0.167836	0.209396		125	155		11.5168	2.32		0.0616183	0.00180571
0.0607153	0.0490345	7.73836	169.346	8.70476		-0.368704	-0.514599	0.239504	0.347057	-0.216446	-0.481821	0.634659	0.435943		0.248	0.44		1064	280	0.00714286	0.00233863		17104.7	15731.1		17104.7	15731.1		75.3799	66.1393				1.93728	2.05056		0.176782	0.0579191	0.386012	0.218192		160	105		11.16	3.84		0.0535039	0.00216685
0.0587916	0.0469605	8.06242	-132.05	9.04335		-0.349885	-0.489427	0.296903	0.378674	-0.198925	-0.45796	0.69903	0.462719		0.216	0.216		440	248	0.00714286	0.00233863		19986.7	12247.4		19986.7	12247.4		352.668	322.408				0.367168	3.78985		0.170501	0.0358918	0.176563	0.245572		120	75		10.7975	5.36		0.0540106	0.00108342
0.0569798	0.0455244	8.38648	174.725	9.38195		-0.331066	-0.464255	0.360674	0.412513	-0.181404	-0.434099	0.766889	0.487745		0.696	0.584		304	440	0.00119048	0.00140318		18665.4	12558.7		18665.4	12558.7		323.191	186.293				0.435533	1.78821		0.197307	0.0919405	0.371517	0.276122		125	125		10.8469	6.88		0.0735468
0.0551449	0.0445763	8.71053	148.389	9.72055		-0.312248	-0.439084	0.429695	0.447796	-0.163883	-0.410238	0.836602	0.511169		0.36	0.256		248	584	0.0047619	0.00327409		19874	18007.1		19874	18007.1		182.563	68.0946				1.16336	0.0619289		0.154658	0.0365458	0.0410857	0.360932		185	150		11.1044	8.4		0.0954801
0.0532101	0.0438719	9.03459	170.625	10.0591		-0.293429	-0.413912	0.5033	0.483647	-0.146362	-0.386377	0.906395	0.533333		0.424	0.28		336	520	0.00714286	0.00420954		19228.5	12936		19228.5	12936		305.897	262.689				0.0685943	2.08792		0.100374	0.0179035	0.238051	0.169354		130	115		11.2578	9.92		-0.0129442
0.0512083	0.0432495	9.35865	172.255	10.3977		-0.27461	-0.38874	0.581485	0.5192	-0.128841	-0.362516	0.974634	0.554725		1.064	0.352		224	344	0	0.00327409		19984.6	17541.1		19984.6	17541.1		251.559	303.121				2.62169	1.31912		0.179704	0.0402946	0.331761	0.112451		220	65		10.8988	11.44		0.0695606
0.0492562	0.0426292	9.68271	171.368	10.7363		-0.255792	-0.363568	0.664893	0.553721	-0.111319	-0.338655	1.04006	0.575924		0.448	0.512		208	928	0	0.000467727		23064.6	16671		23064.6	16671		227.385	192.686				1.22109	1.00175		0.271623	0.0586044	0.0167954	0.159084		200	235		9.81006	12.96		-0.0286108
0.0474646	0.0419016	10.0068	154.688	11.0749		-0.236973	-0.338397	0.754515	0.586697	-0.0937984	-0.314794	1.10196	0.59754		0.464	0.4		216	720	0.00238095	0.00420954		22226.3	18015.9		22226.3	18015.9		178.273	216.628				0.940955	1.65967		0.192331	0.0894134	0.115878	0.183742		115	100		8.26951	14.48		0.037462
0.0458667	0.0409053	10.3308	-177.52	11.4135		-0.218155	-0.313225	0.851136	0.617897	-0.0762773	-0.290934	1.16015	0.620166		0.432	0.376		272	520	0	0.00280636		191.568	16283.8		191.568	16283.8		2.05523	346.614				3.20609	0.39182		0.176901	0.0705517	0.0729643	0.112335		240	210		6.59428	16		-0.0562381
0.0444168	0.0395288	10.6549	-160.764	11.7521		-0.199336	-0.288053	0.954667	0.647383	-0.0587563	-0.267073	1.21491	0.644332		0.28	0.64		272	480	0	0.00233863		-2177.62	13247.7		-2177.62	13247.7		121.851	67.2906				0.481758	2.9903		0.181508	0.097408	0.318659	0.35346		135	65		5.02359	17.52		-0.010431
0.043041	0.0378043	10.9789	133.231	12.0907		-0.180517	-0.262881	1.06367	0.675474	-0.0412352	-0.243212	1.26674	0.67047		0.24	0.52		416	312	0.00119048	0.00187091		4996.84	13728.1		4996.84	13728.1		236.902	313.06				1.18635	0.94027		0.191257	0.0402747	0.258259	0.185707		130	135		4.08535	19.04		-0.0127344
0.0416965	0.0359015	11.303	176.255	12.4293		-0.161699	-0.23771	1.17533	0.702661	-0.0237142	-0.219351	1.31611	0.698872		0.168	0.232		352	288	0.00119048	0.000467727		2193.91	16713.6		2193.91	16713.6		292.761	48.2198				4.28257	3.90355		0.223193	0.0934943	0.301341	0.231426		65	60		3.75968	20.56		-0.0128512
0.0403868	0.0340597	11.6271	-166.33	12.7679		-0.14288	-0.212538	1.28603	0.729494	-0.00619311	-0.19549	1.36322	0.729648		0.296	0.536		296	192	0.00238095	0.00187091		2015.75	17002.9		2015.75	17002.9		294.587	265.054				1.76918	0.715047		0.188918	0.0582755	0.495682	0.468726		150	120		3.50203	22.08		-0.043167
0.0391343	0.0324932	11.9511	-153.536	13.1065		-0.124062	-0.187366	1.39237	0.75645	0.011328	-0.171629	1.40779	0.762682		0.392	0.256		264	208	0.00119048	0.00140318		3188.5	16383.6		3188.5	16383.6		66.1393	245.828				1.38022	3.03734		0.1582	0.060972	0.387517	0.254254		85	55		3.28724	23.6		0.145862
0.0379435	0.0312749	12.2752	140.65	13.4451		-0.105243	-0.162194	1.49209	0.783814	0.028849	-0.147768	1.44903	0.797599		0.136	0.552		272	576	0	0.00140318		3760.22	12602.5		3760.22	12602.5		270.415	181.626				3.19786	0.887921		0.102938	0.0393337	0.228331	0.205554		225	235		3.26235	25.12		-0.0436063
0.0367917	0.0302931	12.5992	178.462	13.7837		-0.0864243	-0.137023	1.58457	0.811586	0.0463701	-0.123907	1.48569	0.833758		0.352	0.328		224	1024	0.00119048	0.00280636		1290.52	16925.8		1290.52	16925.8		89.4075	48.7796				3.76548	0.71322		0.175539	0.0902525	0.199207	0.306326		115	120		3.17857	26.64		-0.115689
0.0356478	0.029367	12.9233	-136.404	14.1223		-0.0676057	-0.111851	1.67038	0.83944	0.0638911	-0.100046	1.51624	0.87028		0.816	0.352		320	360	0.00119048	0.000467727		89.963	15675.2		89.963	15675.2		258.63	222.809				2.33796	1.61472		0.256832	0.0784407	0.205795	0.144032		105	155		2.9315	28.16		0.119552
0.0345004	0.0283941	13.2474	-130.348	14.4609		-0.0487871	-0.0866793	1.7502	0.866724	0.0814122	-0.0761852	1.53916	0.906111		0.392	0.472		312	584	0	0.000935454		760.26	18565		760.26	18565		345.853	8.19592				1.41286	0.953525		0.118154	0.085498	0.155745	0.168829		80	75		2.84358	29.68		-0.0140374
0.0333714	0.0273499	13.5714	-147.395	14.7995		-0.0299684	-0.0615075	1.82338	0.892531	0.0989332	-0.0523242	1.55314	0.940125		0.288	0.528		488	280	0	0.000467727		-1359.79	16770.2		-1359.79	16770.2		14.7058	182.415				0.244284	1.60914		0.191826	0.0595322	0.217099	0.166364		275	250		2.821	31.2		0.0964621
0.0323011	0.026192	13.8955	-135.142	15.1381		-0.0111498	-0.0363358	1.88695	0.915796	0.116454	-0.0284633	1.55734	0.971237		0.232	0.72		376	520	0.00119048	0.000935454		1923.61	13230.6		1923.61	13230.6		217.238	306.548				2.96097	0.328819		0.264871	0.0451251	0.473975	0.326219		130	70		2.70388	32.72		0.0126188
0.0313324	0.024855	14.2195	-137.68	15.4767		0.00766881	-0.011164	1.93558	0.93543	0.133975	-0.00460237	1.55149	0.998509		0.368	0.608		248	296	0	0.000467727		1720.76	15318.1		1720.76	15318.1		36.4329	88.8241				0.543542	3.11991		0.261749	0.0659936	0.0708008	0.309923		225	180		2.54884	34.24		0.0468103
0.0304983	0.023352	14.5436	-159.073	15.8153		0.0264874	0.0140077	1.96267	0.950456	0.151496	0.0192586	1.53591	1.02124		0.24	0.264		288	216	0	0.00140318		485.167	16974		485.167	16974		290.039	88.9221				3.28359	0.0418109		0.189081	0.0615653	0.225871	0.394632		160	60		2.34138	35.76		-0.0592636
0.0298081	0.0218199	14.8676	-145.692	16.1539		0.045306	0.0391794	1.96226	0.960126	0.169017	0.0431195	1.51144	1.03897		0.336	0.328		296	472	0.00119048	0		4446.53	16774.8		4446.53	16774.8		78.1067	270.616				1.88347	0.800677		0.219737	0.0258782	0.293967	0.164944		150	120		2.14031	37.28		0.0788121
0.0292201	0.0204302	15.1917	-146.054	16.4925		0.0641247	0.0643512	1.93098	0.964012	0.186539	0.0669804	1.47922	1.05151		0.232	0.328		408	640	0	0		4766.11	13527.5		4766.11	13527.5		147.391	4.95707				2.25425	0.0841164		0.164977	0.0677229	0.27653	0.139833		60	60		1.93677	38.8		0.0536798
0.0286176	0.0192482	15.5158	-129.649	16.8311		0.0829433	0.0895229	1.8696	0.962052	0.20406	0.0908414	1.44062	1.05886		0.224	0.216		256	192	0.00119048	0		19823.9	15929.9		19823.9	15929.9		357.734	358.118				0.736153	1.64029		0.152858	0.0394687	0.150623	0.254999		80	105		1.71669	40.32		0.0711385
0.0278181	0.018185	15.8398	-154.174	17.1697		0.101762	0.114695	1.7833	0.954546	0.221581	0.114702	1.39694	1.06109		0.728	0.232		360	240	0	0		20985.5	16874.5		20985.5	16874.5		0	1.30489				1.65877	0.504432		0.136849	0.0726257	0.545227	0.313815		130	140		1.46763	41.84		0.019993
0.0266426	0.0170897	16.1639	-149.994	17.5083		0.120581	0.139866	1.6807	0.942118	0.239102	0.138563	1.34937	1.05829		0.296	0.304		248	336	0	0.000467727		21561.2	15150		21561.2	15150		75.7663	0				2.45347	3.20914		0.165801	0.0752406	0.306312	0.23107		135	55		1.19797	43.36		0.0247774
0.0250062	0.0158845	16.4879	-140.028	17.8469		0.139399	0.165038	1.57186	0.925629	0.256623	0.162424	1.29885	1.05052		0.264	0.264		320	320	0	0		7988.84	15217.7		7988.84	15217.7		270	337.216				0.891954	1.17584		0.157357	0.0945518	0.235404	0.103482		115	115		0.97066	44.88		0.098764
0.0229689	0.0146172	16.812	-143.385	18.1855		0.158218	0.19021	1.46598	0.906081	0.274144	0.186285	1.24611	1.03772		0.272	0.56		408	400	0.00119048	0.000467727		13997.5	14684.7		13997.5	14684.7		0.775966	355.476				0.481682	1.90082		0.286237	0.0995893	0.329326	0.223227		245	65		0.660535	46.4		-0.0189862
0.0207118	0.0133989	17.1361	-155.006	18.5241		0.177036	0.215382	1.36938	0.884501	0.291665	0.210146	1.19167	1.01976		0.52	0.248		224	456	0	0.000467727		15519.1	13578		15519.1	13578		301.114	267.255				0.309416	1.38729		0.13168	0.0421464	0.377917	0.414915		235	65		0.396345	47.92		-0.0109349
0.0184546	0.0123126	17.4601	-103.133	18.8627		0.195855	0.240553	1.28457	0.86184	0.309186	0.234007	1.13594	0.996544		0.256	0.152		192	272	0.00119048	0.000935454		14148.9	12457.4		14148.9	12457.4		294.967	300.085				5.2229	4.46667		0.267259	0.0885814	0.288753	0.221991		160	100		0.360156	49.44		0.0162273
0.0163755	0.0113635	17.7842	-120.901	19.2013		0.214674	0.265725	1.21031	0.838883	0.326707	0.257868	1.07928	0.968025		0.24	0.288		248	464	0	0		15069.1	14018.2		15069.1	14018.2		114.765	131.569				0.8323	1.65302		0.281016	0.072855	0.283662	0.1911		325	110		0.43764	50.96		-0.0234457
0.0145729	0.0104957	18.1082	-153.888	19.5399		0.233492	0.290897	1.14279	0.816186	0.344228	0.281729	1.0221	0.934359		0.192	0.296		336	184	0	0		12175	17040.3		12175	17040.3		125.615	66.5697				0.0224082	0.228878		0.253591	0.114218	0.412648	0.247115		145	180		0.562453	52.48		-0.0715648
0.0130736	0.00965099	18.4323	-147.805	19.8785		0.252311	0.316069	1.07714	0.794057	0.361749	0.30559	0.964833	0.895968		0.232	0.384		368	248	0.00119048	0.000467727		16937.2	14247.5		16937.2	14247.5		105.544	298.593				3.10462	2.01117		0.0876693	0.168104	0.290844	0.221516		245	270		0.68751	54		-0.07964
0.0118673	0.00881368	18.7563	-82.2811	20.2171		0.271129	0.34124	1.00907	0.772549	0.37927	0.329451	0.907957	0.853577		0.232	0.352		560	232	0	0		13322.3	13867.4		13322.3	13867.4		248.828	257.855				0.481682	0.215903		0.0736787	0.184428	0.213193	0.149783		205	70		0.804596	55.52		-0.0513932
0.0109291	0.00800216	19.0804	-122.18	20.5557		0.289948	0.366412	0.935862	0.751499	0.396791	0.353312	0.851961	0.808203		0.328	0.448		360	304	0	0.000467727		14682.2	17058.5		14682.2	17058.5		182.05	272.1				2.84326	1.03515		0.0516452	0.141413	0.167652	0.146254		145	160		0.909438	57.04		0.0127537
0.0102203	0.00723171	19.4045	-116.079	20.8943		0.308767	0.391584	0.856918	0.730578	0.414312	0.377173	0.79729	0.76109		0.384	0.32		424	368	0	0		17937.8	14257.4		17937.8	14257.4		101.343	147.688				2.29137	0.190337		0.184521	0.288643	0.234102	0.298313		75	60		1.01666	58.56		0.0852096
0.00967632	0.00650445	19.7285	-128.014	21.2329		0.327585	0.416755	0.773547	0.70935	0.431833	0.401033	0.74431	0.713596		0.352	0.216		256	728	0	0		18495.7	13239.9		18495.7	13239.9		298.908	165.933				1.2937	3.23755		0.49183	0.439318	0.182588	0.280019		80	65		1.07426	60.08		0.0101623
0.00920941	0.00582548	20.0526	-124.194	21.5715		0.346404	0.441927	0.6884	0.687339	0.449354	0.424894	0.693279	0.667058		0.232	0.264		456	848	0	0.000467727		16910.6	14216.1		16910.6	14216.1		270.99	104.211				5.08598	0.887617		0.309695	0.214381	0.245274	0.273546		250	230		1.0124	61.6		0.0411414
0.0087331	0.00521124	20.3766	-135.418	21.9101		0.365223	0.467099	0.604689	0.664085	0.466875	0.448755	0.644346	0.622655		0.368	0.264		336	264	0	0		23374.3	11662.8		23374.3	11662.8		282.502	250.6				2.25615	1.14845		0.529451	0.382329	0.233955	0.254883		140	110		0.808716	63.12		-0.116743
0.00820213	0.00467752	20.7007	-89.7401	22.2487		0.384041	0.492271	0.525445	0.639189	0.484397	0.472616	0.597559	0.581291		0.28	0.4		304	328	0	0.000467727		23597.7	17382.3		23597.7	17382.3		82.4222	229.119				2.61049	3.54396		0.128521	0.169608	0.492138	0.395084		100	85		0.648691	64.64		0.0854964
0.00763121	0.00422183	21.0248	-75.0039	22.5873		0.40286	0.517442	0.452963	0.612344	0.501918	0.496477	0.552884	0.543515		0.472	0.504		248	264	0.00119048			15950.5	19381.3		15950.5	19381.3		294.726	167.592				0.132966	3.87197		0.167324	0.263949	0.513163	0.47461		65	65		0.536442	66.16		-0.0463887
0.00707733	0.00382149	21.3488	-168.903	22.9259		0.421678	0.542614	0.388528	0.583362	0.519439	0.520338	0.510227	0.509481		0.248	0.344		552	240				19532.2	14919.8		19532.2	14919.8		113.505	180				4.48844	0.302644		0.279931	0.134691	0.366308	0.145046		275	65		0.448283	67.68		0.117523
0.00659513	0.00345217	21.6729	-127.57	23.2645		0.440497	0.567786	0.332415	0.552177	0.53696	0.544199	0.46946	0.478963		0.152	0.304		208	104				19318.6	17969		19318.6	17969		103.93	53.192				0.38307	0.97801		0.153303	0.189883	0.199718	0.17086		110	65		0.380026	69.2		0.105515
0.00619704	0.00310321	21.9969	-86.7475	23.6031		0.459316	0.592958	0.28413	0.518854	0.554481	0.56806	0.430443	0.451404		0.48	0.24		192	256				19512.7	18006.9		19512.7	18006.9		0	181.346				1.47145	0.514044		0.164103	0.388823	0.137164	0.217465		220	115		0.336919	70.72		0.0733665
0.00584636	0.00277501	22.321	-74.286	23.9417		0.478134	0.618129	0.242778	0.483581	0.572002	0.591921	0.393046	0.426008		0.296	0.44		328	304				19938.3	18008.8		19938.3	18008.8		268.662	62.5285				1.54191	1.49092		0.234291	0.244981	0.574686	0.472293		180	55		0.328745	72.24		-0.00478393
0.00548105	0.00246681	22.6451	-134.561	24.2803		0.496953	0.643301	0.207423	0.44667	0.589523	0.615782	0.357169	0.401845		0.68	0.672		296	200				20903.1	16874.6		20903.1	16874.6		181.299	359.422				0.330721	0.0530175		0.16085	0.203067	0.487808	0.377181		90	105					-0.161512
0.00505366	0.00217566	22.9691	-138.568	24.6189		0.515772	0.668473	0.177345	0.408535	0.607044	0.639643	0.322756	0.377977		0.392	0.264		352	336				21155.5	16280.3		21155.5	16280.3		286.686	52.1639				0.150542	2.12668		0.369034	0.31109	0.357829	0.439761		190	105					0.164372
0.00455377	0.0018999	23.2932	-134.658	24.9575		0.53459	0.693645	0.152108	0.369685	0.624565	0.663504	0.289802	0.353577		0.6	0.248		272	336				18729	17943.5		18729	17943.5		348.007	132.907				0.193152	1.37857		0.17418	0.235704	0.369572	0.316599		145	125					-0.0368117
0.0040061	0.0016376	23.6172	-73.7976	25.2961		0.553409	0.718816	0.131474	0.330696	0.642086	0.687365	0.258346	0.328035		0.304	0.264		240	352				18448.4	18380.9		18448.4	18380.9		225.408	35.7805				1.51375	1.8156		0.395558	0.298196	0.275015	0.218285		160	295					0.106598
0.00345047	0.00138525	23.9413	-144.466	25.6347		0.572227	0.743988	0.115232	0.292183	0.659607	0.711226	0.228459	0.30103		0.6	0.216		112	360				21469.8	14276		21469.8	14276		4.74163	219.202				1.26844	1.87525		0.275591	0.364005	0.140988	0.271871		175	125					0.0276202
0.0029213	0.00114462	24.2653	-142.122	25.9733		0.591046	0.76916	0.10304	0.254771	0.677128	0.735086	0.200227	0.272564		0.496	0.264		688	416				21799.7	16991.3		21799.7	16991.3		93.0928	271.548				2.92718	2.80981		0.378332	0.269837	0.139688	0.191626		75	65					0.0780185
0.00244093	0.00092674	24.5894	-126.583	26.3119		0.609865	0.794332	0.0943362	0.219058	0.694649	0.758947	0.17374	0.242954		0.16	0.24		248	256				24222.8	20698.8		24222.8	20698.8		16.1887	148.905				2.63745	1.62811		0.352688	0.421264	0.148774	0.273846		70	65					-0.0892923
0.00202137	0.00074231	24.9135	-109.092	26.6505		0.628683	0.819503	0.0883331	0.185582	0.71217	0.782808	0.149079	0.212776		0.72	0.36		408	312				25333.8	17537.4		25333.8	17537.4		176.997	142.932				4.63283	0.37868		0.323014	0.134116	0.465278	0.294954		235	265					0.0698783
0.00166851	0.000592647	25.2375	-111.442	26.9891		0.647502	0.844675	0.0840723	0.154788	0.729691	0.806669	0.126315	0.182782		0.456	0.256		1360	720				9627.24	20709.2		9627.24	20709.2		88.6153	0.913861				0.33047	0.553751		0.382494	0.322267	0.160918	0.130886		80	255					0.0627958
0.00138127	0.000473186	25.5616	-104.325	27.3277		0.666321	0.869847	0.0805186	0.127008	0.747212	0.83053	0.105515	0.15379		0.232	0.992		512	200				8816.24	20671.1		8816.24	20671.1		320.633	65.0131				0.1197	4.78961		0.387058	0.320561	0.31981	0.326098		130	120					0.102267
0.00115004	0.000381731	25.8856	-118.756	27.6663		0.685139	0.895019	0.0766853	0.102447	0.764733	0.854391	0.0867348	0.126585		0.216	0.288		1248	272				8001.55	23390.5		8001.55	23390.5		147.266	310.27				1.16089	1.03013		0.149879	0.164754	0.178147	0.155171		90	90					0.00759474
0.000958557	0.000319127	26.2097	-99.9289	28.0049		0.703958	0.92019	0.0717815	0.0811773	0.782255	0.878252	0.070023	0.101823		0.808	0.2		584	208				9566.76	23810		9566.76	23810		90	7.19399				2.70117	4.00564		0.262334	0.256956	0.770987	0.678472		70	75					0.0470999
0.000789446	0.000283384	26.5338	-99.5232	28.3434		0.722776	0.945362	0.0653544	0.0631445	0.799776	0.902113	0.0554074	0.0799734		0.528	0.288		320	728				9747.5	21147		9747.5	21147		224.969	256.947				3.12876	1.22064		0.172788	0.192881	0.324256	0.182777		280	70					0.13514
0.000631573	0.000265059	26.8578	-106.063	28.682		0.741595	0.970534	0.0573791	0.0481857	0.817297	0.925974	0.0428834	0.0612854		0.472	0.192		320	312				7179.79	1193.68		7179.79	1193.68		118.277	266.542				2.07791	2.25843		0.321537	0.278889	0.522627	0.251349		80	70					0.0367747
0.00048324	0.00024986	27.1819	-124.782	29.0206		0.760414	0.995705	0.0482488	0.0360505	0.834818	0.949835	0.0324006	0.0457933		0.672	0.848		424	336				4656.23	1295		4656.23	1295		37.0252	288.771				0.308129	3.83328		0.154115	0.128778	0.23419	0.158636		150	115					0.0233185
0.000349769	0.000226377	27.5059	-106.156	29.3592		0.779232	1.02088	0.038655	0.0264275	0.852339	0.973696	0.0238538	0.0333455		0.28	0.288		344	288				9476.91	1044.86		9476.91	1044.86		3.55344	182.77				1.65563	1.42945		0.214748	0.383976	0.338785	0.31827		120	110					0.0319283
0.000237975	0.00019146	27.83	-146.732	29.6978		0.798051	1.04605	0.0293908	0.0189718	0.86986	0.997557	0.0170834	0.023651		0.544	0.248		216	248				8755.48	1629.96		8755.48	1629.96		213.417	256.762				1.8402	0.42568		0.311814	0.149615	0.519455	0.28428		140	220					-0.0400986
0.000151676	0.000148804	28.154	-108.313	30.0364		0.816869	1.07122	0.0211472	0.0133303	0.887381	1.02142	0.0118836	0.0163323		0.088	0.2		480	264				6939.86	198.918		6939.86	198.918		181.171	283.413				0.862334	1.1304		0.138607	0.299631	0.388429	0.364262		160	150					-0.0938198
9.0242e-05	0.000104462	28.4781	-120.976	30.375		0.835688	1.09639	0.0143685	0.0091629	0.904902	1.04528	0.00801885	0.0109763		0.176	0.248		696	864				5996.65	20316.3		5996.65	20316.3		298.426	186.624				0.862785	1.65922		0.328042	0.275164	0.355515	0.391912		110	110					-0.186351
4.98185e-05	6.46659e-05	28.8022	-76.0566	30.7136		0.854507	1.12156	0.00920496	0.00615869	0.922423	1.06914	0.00524281	0.00717655		0.248	0.208		360	288				7162.07	20096.9		7162.07	20096.9		83.7265	110.595				1.96292	2.29138		0.164833	0.116498	0.775969	0.796896		145	70					-0.00433477
2.53307e-05	3.43428e-05	29.1262	-106.67	31.0522		0.873325	1.14674	0.0055539	0.00404595	0.939944	1.093	0.00331801	0.0045633		0.176	0.216		1320	312				12132.9	21328.2		12132.9	21328.2		209.881	319.906				3.12828	0.859083		0.255048	0.18877	0.363634	0.327387		60	55					0.0809287
1.1741e-05	1.52938e-05	29.4503	-137.073	31.3908		0.892144	1.17191	0.00315347	0.0025969	0.957465	1.11686	0.00203091	0.00282105		0.328	0.84		328	432				10978.5	20975.1		10978.5	20975.1		269.093	245.786				2.09914	1.32909		0.334876	0.304636	0.364838	0.145954		115	115					-0.024604
4.91542e-06	5.61387e-06	29.7743	-62.2673	31.7294		0.910963	1.19708	0.00168397	0.00162793	0.974986	1.14072	0.00120141	0.00169504		0.288	0.192		280	952				7318.09	15171.2		7318.09	15171.2		283.782	196.853				4.69274	0.194674		0.11724	0.133815	0.315359	0.387252		135	60					0.0699367
1.8194e-06	1.6672e-06	30.0984	-154.181	32.068		0.929781	1.22225	0.000845373	0.000996363	0.992507	1.16458	0.000686473	0.000989629		0.24	0.216		280	640				3160.05	16700.4		3160.05	16700.4		210.742	63.3879				0.117206	0.0805402		0.309318	0.191367	0.284289	0.191894		65	55					-0.0858491
5.86627e-07	4.04427e-07	30.4225	-101.266	32.4066		0.9486	1.24742	0.000398828	0.000595203	1.01003	1.18844	0.000378672	0.000561272		0.216	0.304		352	232				8998.08	11023.7		8998.08	11023.7		269.383	90				3.98249	0.206239		0.482639	0.515792	0.258778	0.275455		200	100					-0.0324009
			-80.1971												0.224	0.232		288	216				11653.5	12673.1		11653.5	12673.1		11.45	68.1065				1.75307	0.857866		0.283079	0.214592	0.586258	0.529766		85	105					-0.0572943
			-121.948												0.376	0.264		912	160				10569.6	15459.5		10569.6	15459.5		27.8269	74.2181				0.14508	1.46962		0.634027	0.465024	0.342529	0.23426		125	120					0.0700912
			-130.624												0.192	0.208		216	312				7138.5	12293.5		7138.5	12293.5		294.078	62.4074				2.69634	1.35579		0.188359	0.212424	0.368142	0.237708		95	125					-0.00536639
			-95.9059												0.48	0.336		216	448				10084.8	13126.7		10084.8	13126.7		59.0968	210.617				2.81809	0.469203		0.129151	0.22141	0.431167	0.336608		215	525					0.0782267
			-105.606												0.24	0.216		648	320				14865.4	15457		14865.4	15457		269.436	0				0.116318	0.424158		0.418425	0.502296	0.43942	0.410603		245	105					-0.0164145
			-150.637												0.648	0.608		688	240				13370	14229.4		13370	14229.4		34.1943	136.237				1.4224	1.13864		0.0747419	0.221087	0.599529	0.534046		170	60					-0.0249974
			-55.1518												0.744	0.4		352	360				9442.33	14258.4		9442.33	14258.4		313.964	174.473				0.944317	0.541944		0.047949	0.241853	0.339642	0.30875		75	70					0.0469657
			-144.583												0.28	0.352		320	200				12364.1	15619.4		12364.1	15619.4		59.1893	45.5546				2.82293	0.716036		0.210754	0.103788	0.305682	0.319565		75	90					0.0563437
			-156.731												0.272	0.24		736	304				8789.86	13596.7		8789.86	13596.7		0	181.63				2.56423	0.169318		0.234171	0.256255	0.20712	0.344373		65	60					-0.0558932
			-84.6704												0.432	0.768		384	248				6370.51	14242.3		6370.51	14242.3		42.148	283.527				1.72328	0.456402		0.301369	0.242922	0.539563	0.46389		185	160					0.0121687
			-114.17												0.264	0.36		384	272				9266.61	15147.3		9266.61	15147.3		179.16	356.389				0.955354	0.505421		0.392891	0.296828	0.390921	0.236294		170	235					0.0208416
			-116.758												0.288	0.28		320	192				10286.4	17097.4		10286.4	17097.4		90.6315	208.23				0.954057	0.221153		0.233939	0.167294	0.318236	0.125448		165	155					-0.0524436
			-136.389												0.192	0.264		264	1144				14504.3	16771.1		14504.3	16771.1		89.075	190.498				1.61976	3.97637		0.326219	0.404417	0.345902	0.197668		105	65					0.0229412
			-152.044												0.336	0.792		304	272				9556.82	11651.4		9556.82	11651.4		180	220.094				0.452984	0.107324		0.440783	0.251303	0.246807	0.154158		120	160					0.0251487
			-100.383												0.32	0.424		72	272				15590.1	14560.8		15590.1	14560.8		124.563	301.909				2.83316	0.368461		0.233467	0.24465	0.309751	0.337678		95	80					0.0839371
			-87.0243												0.312	0.456		304	152				12775.3	15825.5		12775.3	15825.5		310.733	225.141				3.43755	3.81421		0.0489621	0.228919	0.531548	0.530887		65	70					0.0413995
			-43.839												0.776	0.296		240	264				16442.6	15544.7		16442.6	15544.7		89.6916	90.5263				2.53523	4.93864		0.338515	0.32292	0.167458	0.2437		125	135					-0.060379
			-65.7832												0.448	0.2		560	432				10921.8	18753.7		10921.8	18753.7		0.924013	10.2842				0.533606	0.0190603		0.254476	0.166018	0.256529	0.241769		140	160					0.0264133
			-70.0202												0.608	0.424		216	192				15092.2	16516.5		15092.2	16516.5		64.9984	354.592				3.48625	0.280807		0.359403	0.245544	0.2763	0.162143		115	115					-0.0432112
			-87.1175												0.8	0.264		312	304				17989.2	24151.5		17989.2	24151.5		299.386	293.814				1.52615	1.24021		0.164974	0.197459	0.40738	0.178772		185	60					0.00954048
			-74.3845												0.4	0.32		616	280				6730.26	18834.7		6730.26	18834.7		181.794	128.858				1.15849	0.247632		0.146298	0.169623	0.338156	0.217525		70	65					-0.00415684
			-104.648												0.52	0.232		1008	288				4648.5	18817.7		4648.5	18817.7		180.849	217.746				0.022161	1.14213		0.27648	0.37903	0.237379	0.122636		250	80					0.000452445
			-100.463												0.488	0.352		1712	248				13011.4	14180.2		13011.4	14180.2		128.436	127.653				2.95568	1.12144		0.173329	0.304114	0.447115	0.411526		120	75					0.0442881
			-95.6894												0.6	0.264		184	192				5967.25	17431.6		5967.25	17431.6		0.966983	107.024				0.133007	0.132966		0.29641	0.309864	0.450649	0.423144		70	245					-0.0349819
			-95.8389												0.256	0.24		888	312				12073.2	16523.5		12073.2	16523.5		160.934	246.004				0.83126	0.132966		0.413472	0.176428	0.194683	0.230678		75	75					-0.0732751
			-89.007												0.392	0.64		240	328				3718.31	17482.9		3718.31	17482.9		273.033	178.354				0.107726	0.0612393		0.237759	0.115443	0.0622874	0.0643634		220	70					-0.0540367
			-101.32												0.28	0.448		432	160				14045.9	16546.4		14045.9	16546.4		305.52	341.063				0.579306	1.41889		0.367358	0.281424	0.0328307	0.0715786		100	100					0.0583326
			-130.548												0.384	0.52		136	288				11298.7	7465.35		11298.7	7465.35		185.783	274.922				0.851234	2.94854		0.217321	0.225198	0.270442	0.12922		265	95					-0.00483563
			-37.8262												0.376	0.216		336	408				11026.6	2771.62		11026.6	2771.62		32.9757	1.61449				0.0895758	1.35401		0.154885	0.234448	0.202368	0.117613		215	265					0.0357338
			33.9999												0.424	0.232		184	184				8501.2	10406.7		8501.2	10406.7		44.2278	293.923				2.09246	2.09719		0.123858	0.136524	0.466268	0.409647		250	95					0.146557
			-13.1282												0.2	0.288		432	416				12655.7	11165.4		12655.7	11165.4		234.871	2.92592				2.35299	1.42843		0.0738631	0.226522	0.195724	0.234447		255	185					0.0322304
			-4.74454												0.248	0.592		344	368				6587.9	8373.58		6587.9	8373.58		108.044	249.319				2.77728	1.16667		0.209417	0.31637	0.370567	0.207861		135	115					-0.0189222
			-13.1559												0.592	0.44		440	904				14255.1	9241.35		14255.1	9241.35		166.081	233.02				3.93535	0.19942		0.412864	0.35377	0.528551	0.257013		65	65					-0.118844
			13.8047												0.272	0.672		320	248				13599.5	7587.73		13599.5	7587.73		258.584	33.4885				3.71394	1.2952		0.163568	0.268726	0.400468	0.338708		150	150					0.0967706
			-9.68827												0.288	0.32		312	272				10397.6	6223.61		10397.6	6223.61		279.604	102.933				4.19279	1.72328		0.207379	0.138162	0.331695	0.487144		65	65					0.0624387
			-33.0218												0.336	0.376		264	248				14005	7760.22		14005	7760.22		359.2	0				0.892864	0.92028		0.240629	0.231482	0.270318	0.17784		210	200					0.0536373
			-11.7694												0.304	0.392		176	336				9726.28	9367.33		9726.28	9367.33		98.724	88.7875				2.26149	0.868583		0.173331	0.19969	0.354365	0.330757		100	210					-0.0607755
			-8.00148												0.392	0.6		224	520				11342.2	7278.56		11342.2	7278.56		270.517	270				2.48746	1.64935		0.227563	0.201798	0.24542	0.128852		270	290					0.125075
			-17.4208												0.368	0.352		200	520				8564.6	6692.09		8564.6	6692.09		90	268.575				0.965257	2.2702		0.345859	0.304085	0.379287	0.297585		145	155					-0.0680188
			8.34066												0.224	0.4		376	392				14896.8	3532.72		14896.8	3532.72		271.09	252.939				2.10995	2.6287		0.146481	0.183991	0.359157	0.294524		115	135					-0.0281127
			-12.7971												0.224	0.344		304	200				11766.1	7137.73		11766.1	7137.73		89.1281	98.724				2.17899	0.614796		0.261508	0.156398	0.263271	0.287236		60	60					-0.00446482
			-2.82926												0.424	0.456		320	472				14495.9	8788.4		14495.9	8788.4		270	90.0617				1.8564	2.70262		0.247137	0.152357	0.230789	0.2959		135	115					-0.0422524
			-26.0261												0.456	0.936		480	288				7527.58	7333.08		7527.58	7333.08		267.932	90.0692				4.44541	0.543086		0.456396	0.33181	0.178937	0.104194		65	70					-0.0472414
			-11.9159												0.368	0.704		328	480				10864.3	8147.85		10864.3	8147.85		182.665	90.5383				4.50872	0.614929		0.476113	0.406373				155	145					-0.0223534
			-38.047												0.392	0.256		280	304				6484.14	7126.72		6484.14	7126.72		184.657	270				0.470899	0.729125		0.464315	0.390007				230	125					0.0373236
			-13.6036												0.72	0.392		424	344				10866.7	6284.98		10866.7	6284.98		98.724	138.174				4.25075	1.41454		0.42985	0.137042				270	285					0.111525
			-3.16285												0.384	0.272		208	248				14630.3	7513.11		14630.3	7513.11		270.073	90				3.27015	3.40141		0.206151	0.295081				175	190					0.131857
			-6.22115												0.168	0.176		272	256				10123.4	8833.59		10123.4	8833.59		90.3058	269.428				3.68129	3.33562		0.242742	0.146017				150	130					0.0999522
			5.7789												0.152	0.68		240	184				11419.3	9973.85		11419.3	9973.85		90	88.688				0.000838876	1.75461		0.198237	0.142732				65	60					0.0648628
			18.6051												0.272	0.36		248	800				9688.98	10750.8		9688.98	10750.8		87.8696	311.895				2.02622	0.919702		0.115149	0.164057				70	65					0.0120974
			-2.92238												0.808	0.184		224	400				9170.15	7529.19		9170.15	7529.19		263.632	72.9388				3.49257	3.00652		0.171452	0.192442				95	210					0.0809627
			26.6679												0.464	0.536		656	248				9177.11	5214.56		9177.11	5214.56		269.475	306.845				0.843007	2.20353		0.135667	0.175877				240	70					0.0614896
			-26.7604												0.488	0.416		328	208				12778.1	8094		12778.1	8094		268.981	270				1.86971	1.23474		0.14429	0.244808				75	65					-0.0359881
			151.429												0.344	0.8		280	240				12716.5	7667.08		12716.5	7667.08		99.1755	90.6635				2.71011	1.77352		0.406069	0.345873				90	70					0.0440643
			143.403												0.224	0.208		160	264				11887.1	8259.29		11887.1	8259.29		90.3318	278.724				2.05818	3.70802		0.356516	0.238705				75	65					-0.0944192
			-14.1116												0.392	0.464		376	320				9213.98	5969.33		9213.98	5969.33		256.206	270				4.65776	2.45042		0.66307	0.600482				70	70					0.0447797
			103.779												0.256	0.304		296	280				10328	11044.4		10328	11044.4		90	268.377				5.28119	0.671941		0.166038	0.260289				95	100					0.0247834
			154.12												0.296	0.52		280	488				9651.12	7397.25		9651.12	7397.25		89.1947	90				0.161364	2.6287		0.30484	0.282829				80	105					-0.107469
			-163.666												0.584	0.904		312	296				9924.37	8034		9924.37	8034		180	88.8596				4.51255	0.8681		0.234417	0.185809				75	65					0.00475591
			-174.824												0.568	0.464		1088	648				14186.4	6806.89		14186.4	6806.89		0	90.0971				1.53527	2.82196		0.107943	0.152084				95	105					0.106435
			-35.8249												0.416	0.504		216	264				10060.3	5492		10060.3	5492		180	269.156				0.468626	2.91376		0.130997	0.16357				65	70					0.115019
			152.248												0.288	0.28		448	576				10594.1	6386.8		10594.1	6386.8		137.047	88.7662				0.468301	1.28844		0.165319	0.250697				95	125					-0.0311777
			60.9736												0.4	0.4		296	200				9394.86	7136.43		9394.86	7136.43		88.9344	267.416				0.488757	1.8402		0.0467941	0.281529				100	70					0.133515
			-83.9504												0.68	0.336		416	272				11496.2	6690.18		11496.2	6690.18		347.474	91.3789				1.86212	2.20546		0.248748	0.329034				225	95					-0.0459733
			42.6083												0.272	0.192		424	1696				11190.9	6429.92		11190.9	6429.92		89.8941	271.172				3.80832	1.29134		0.237223	0.203765				70	85					0.00200803
			130.584												0.328	0.408		240	280				9495.32	5330.08		9495.32	5330.08		89.2271	88.0924				4.57289	1.72038		0.201711	0.195393				55	55					0.0220961
			134.832												0.504	0.304		272	472				13186.1	6707		13186.1	6707		90.7992	89.4631				0.901615	2.31208		0.172118	0.191811				75	65					0.0517448
			-174.802												0.216	0.176		472	368				11527.4	7328.16		11527.4	7328.16		89.8653	270				1.49501	0.670975		0.0329617	0.259487				70	60					0.0581532
			86.9467												0.304	0.432		472	256				8606.96	8336.63		8606.96	8336.63		91.8833	87.2968				1.77847	1.59572		0.0352408	0.15545				75	60					0.0586396
			41.4378												0.208	0.256		1200	360				10196	5028.93		10196	5028.93		272.009	270				2.96225	2.44897		0.305375	0.144571				245	95					0.112639
			166.546												0.392	0.464		280	304				2487.72	5855.48		2487.72	5855.48		270.977	69.7823				0.235003	1.33676		0.300464	0.139695				270	195					0.00378543
			58.1605												0.304	0.208		360	312				7273.53	7028.58		7273.53	7028.58		301.542	271.153				0.423005	1.21887		0.384762	0.208322				95	105					0.0386859
			75.2531												0.688	0.432		232	392				11704.7	6159.08		11704.7	6159.08		269.404	89.4505				0.643118	0.827999		0.402203	0.328319				60	55					0.00407762
			135.577												1.096	0.448		248	512				7454.64	9943.57		7454.64	9943.57		72.9388	126.374				0.0194009	1.16797		0.186725	0.141436				95	65					-0.0807566
			172.321												0.32	0.456		960	304				10640.9	6470.9		10640.9	6470.9		271.981	5.93692				0.367481	0.0873294		0.165886	0.154301				75	65					-0.107313
			-130.272												0.264	0.336		688	320				6957.89	8963.91		6957.89	8963.91		91.1721	80.4968				0.492121	0.41877		0.0209186	0.110429				75	65					-0.0293517
			28.5096												0.728	0.152		128	296				15245	5763.2		15245	5763.2		88.8279	76.2056				3.03997	1.59669		0.379329	0.350394				200	240					-0.00761442
			72.699												0.296	0.256		328	656				6288.5	4320.77		6288.5	4320.77		39.1662	270.784				0.0386482	2.02283		0.296588	0.216299				105	120					-0.00118158
			171.816												0.16	0.888		200	200				8683.54	9138.41		8683.54	9138.41		269.618	270				0.461969	1.89914		0.265509	0.152249				70	65					-0.0876489
			25.288												0.392	0.296		528	304				12405.2	5452.24		12405.2	5452.24		269.336	90				0.315298	2.29919		0.301441	0.315629				115	70					-0.0757921
			-176.855												0.6	0.424		656	184				9320.9	9111.81		9320.9	9111.81		270.639	269.507				1.57992	0.455007		0.114845	0.129679				100	145					0.0878725
			174.704												0.336	0.392		240	248				6473	6157.49		6473	6157.49		91.6742	270.14				3.31188	1.23279		0.394529	0.302063				70	65					-0.0731075
			64.9723												0.216	0.192		528	296				13072.9	5543.25		13072.9	5543.25		89.5895	270.273				1.14092	0.7019		0.413419	0.288756				120	85					0.0790374
			-164.224												0.656	0.936		280	176				4482.48	10605.4		4482.48	10605.4		91.0267	268.971				0.471871	0.331119		0.267882	0.137811				65	60					0.159143
			-108.013												0.84	0.256		296	136				11144.2	5863.81		11144.2	5863.81		78.4369	89.7326				0.415535	0.582628		0.0603601	0.161108				90	55					-0.0929257
			51.0837												0.472	0.336		304	264				7663	5123.08		7663	5123.08		90.3974	270				0.632187	0.547288		0.195271	0.18369				140	90					0.0448576
			-176.521												0.528	0.488		352	216				14507.2	6111.61		14507.2	6111.61		89.459	271.192				1.14792	0.369972		0.359083	0.290253				85	60					0.0345673
			28.6202												0.304	0.288		328	224				13017.7	11384.7		13017.7	11384.7		71.5369	269.361				0.458214	3.73338		0.392168	0.326149				225	170					0.024511
			28.393												0.472	0.272		272	280				11671.4	10147.5		11671.4	10147.5		91.8503	89.3606				2.32444	5.08793		0.0392776	0.173593				70	65					0.0523494
			-174.883												0.264	0.432		232	336				10326.2	6039		10326.2	6039		92.1091	270				1.69233	1.53195		0.330994	0.372492				70	65					-0.0648688
			14.6909												0.272	0.208		328	328				14301.6	5815.86		14301.6	5815.86		301.542	269.31				1.15535	0.97246		0.211463	0.128371				115	60					0.0528082
			73.6711												0.184	0.344		480	248				7876.5	6819		7876.5	6819		91.2369	271.486				0.609995	0.184443		0.178748	0.122587				240	310					0.0863058
			123.451												0.32	0.424		192	272				7578.39	5168.29		7578.39	5168.29		184.901	72.9388				1.06689	2.18082		0.106122	0.185384				110	110					0.120698
			146.91												0.408	0.52		200	240				11816.3	7211.48		11816.3	7211.48		33.8811	270				1.13052	3.49644		0.356049	0.201505				80	80					-0.00171087
			-36.1299												0.424	0.312		224	600				11661.6	8984.8		11661.6	8984.8		296.445	77.0377				4.73448	3.37256		0.112244	0.16484										0.0858535
			38.9437												0.4	0.632		520	264				9325.72	9276.88		9325.72	9276.88		299.317	90.5495				1.87049	1.62043		0.44635	0.34336										0.0528133
			-178.039												0.256	0.248		320	184				12606.8	13051.6		12606.8	13051.6		358.015	91.8263				1.22612	3.56118		0.140719	0.24347										0.00553561
			-32.2016												0.328	0.64		688	400				13989.7	5583.23		13989.7	5583.23		100.794	271.125				0.534764	2.14362		0.173271	0.140377										0.0288717
			-116.701												0.192	0.304		264	248				9024.34	8083.46		9024.34	8083.46		206.128	269.009				4.00233	0.739582		0.139688	0.194824										0.0278731
			-175.219												0.52	0.36		240	392				13154.6	6553.22		13154.6	6553.22		271.623	238.458				0.612692	1.47458		0.167699	0.119197										-0.0825711
			-89.9366												0.36	0.968		256	288				9872.26	9792.65		9872.26	9792.65		79.3848	90.8791				2.72888	0.757821		0.231353	0.245004										0.00202291
			104.679												0.168	0.352		624	224				13354.6	7201.52		13354.6	7201.52		303.933	90.3908				2.22589	2.70117		0.208757	0.249289										0.017215
			90.8073												0.296	0.296		768	200				9680.46	9744		9680.46	9744		320.834	219.166				1.36724	1.52518		0.165005	0.191135										0.0101699
			-21.2359												0.504	0.456		400	240				13767.6	7817.67		13767.6	7817.67		83.6321	270				4.20999	4.06981		0.224072	0.194307										0.0867142
			52.0578												0.392	0.784		160	176				10508.7	5739.3		10508.7	5739.3		6.303	91.1075				0.465042	1.35401		0.318695	0.254002										0.102373
			-161.093												0.232	0.744		184	288				8981.42	6285.96		8981.42	6285.96		335.799	238.458				1.75254	0.859403		0.0556145	0.15498										0.0431032
			123.543												0.328	0.544		712	184				11627.6	5270		11627.6	5270		105.094	91.2786				3.76435	1.09905		0.390033	0.388957										0.0442792
			171.639												0.408	0.4		544	256				15293.5	7565.75		15293.5	7565.75		269.446	270				2.25227	1.46866		0.227254	0.276059										-5.59665e-05
			131.989												0.192	0.272		320	248				14587.4	8779.61		14587.4	8779.61		181.876	270.925				0.609063	3.2144		0.192074	0.249502										0.0280966
			-164.197												0.576	0.24		264	336				10370.6	5773.9		10370.6	5773.9		177.512	95.4996				1.38451	2.62582		0.371129	0.320136										0.147352
			-88.0384												0.304	0.496		264	192				13986.3	6263.54		13986.3	6263.54		152.003	270				2.10686	2.51951		0.104013	0.15573										0.0281537
			167.106												0.264	0.36		1120	288				12489.2	11481.7		12489.2	11481.7		18.0476	186.881				2.21792	1.00435		0.393678	0.327208										-0.123794
			-0.742737												0.368	0.4		352	208				9944.83	8073.06		9944.83	8073.06		91.9263	271.551				2.76193	3.5549		0.392577	0.34873										0.101418
			-31.1445												0.808	0.544		352	184				13552.2	7519.04		13552.2	7519.04		208.835	267.999				0.6221	1.76869		0.278228	0.180889										-0.0586028
			51.5303												0.216	0.472		768	336				14508.6	8874.24		14508.6	8874.24		302.192	269.467				0.488632	4.25583		0.227976	0.155448										0.0633779
			117.593												0.328	0.312		552	440				13120.7	7085.44		13120.7	7085.44		30.2605	88.6265				1.24661	0.365624		0.2018	0.150243										0.0401637
			43.6701												0.4	0.248		320	360				15512.3	7873.8		15512.3	7873.8		183.911	88.6476				0.0876077	3.55731		0.373506	0.310488										-0.153397
			152.491												0.4	0.496		152	224				15333.8	7029.81		15333.8	7029.81		172.807	0				0.156323	1.06716		0.357498	0.302947										0.0428473
			-85.3417												0.392	0.688		232	576				11298.7	10672		11298.7	10672		137.36	89.8183				1.15287	1.65274		0.195273	0.276942										0.0586816
			-98.7706												0.24	0.52		200	368				14234.6	7298.6		14234.6	7298.6		26.2508	270				0.0872973	2.19086		0.417107	0.327649										0.0440497
			26.5336												0.432	0.528		312	496				14611	12879.4		14611	12879.4		221.626	270				0.324312	1.44208		0.281006	0.240721										0.0746909
			32.5024												0.336	0.456		312	648				5301.07	10622.8		5301.07	10622.8		320.834	286.905				0.28393	1.61783		0.148465	0.149758										0.245913
			-166.478												0.296	0.264		168	280				2775.8	11332.1		2775.8	11332.1		58.9252	89.0866				0.063242	2.49585		0.128815	0.131013										0.0334418
			-55.4931												0.368	0.296		312	672				2590.48	11522.8		2590.48	11522.8		269.383	88.9658				0.202297	0.264352		0.146612	0.132615										0.0994566
			-62.7984												0.56	0.368		456	256				3543.89	8922.05		3543.89	8922.05		294.719	89.0094				0.383565	1.16089		0.26247	0.201876										0.0517362
			-83.9319												0.336	0.384		752	200				13702.1	10216.2		13702.1	10216.2		178.199	147.104				0.53876	2.14796		0.164799	0.142497										-0.0238575
			-88.1407												0.752	0.432		424	528				6312.81	5847.38		6312.81	5847.38		178.535	273.791				0.470474	0.396265		0.368135	0.278587										-0.0333844
			-57.9607												0.944	0.672		304	192				4944.35	5899.89		4944.35	5899.89		358.079	177.664				0.598665	0.17036		0.229076	0.182074										-0.055852
			-91.7829												0.28	0.44		272	352				11114	7025.72		11114	7025.72		268.594	243.071				0.804764	2.07742		0.1731	0.137971										0.0882389
			-51.7795												0.408	0.24		240	232				8719.41	6366.36		8719.41	6366.36		293.652	167.545				0.776519	2.3756		0.0556145	0.15498										-0.0274531
			-103.814												0.32	0.56		592	288				13447.9	6423.86		13447.9	6423.86		97.2763	291.311				0.328936	1.59089		0.390033	0.388957										-0.0179373
			-53.5812												0.456	1		240	296				14171.3	9205.29		14171.3	9205.29		224.135	296.092				2.52823	0.86201		0.227254	0.276059										0.0421384
			-90.152												0.384	0.328		400	264				6642.45	9570.67		6642.45	9570.67		297.33	205.064				0.778381	2.3769		0.192074	0.249502										0.0109702
			-44.8993												0.336	0.432		256	176				8126.92	9377.87		8126.92	9377.87		223.212	353.954				2.79981	2.52047		0.371129	0.320136										0.18682
			-51.0489												0.584	0.392		264	272				8263.11	6866.65		8263.11	6866.65		0	313.139				0.62629	1.71748		0.104013	0.15573										0.147925
			-75.4708												0.488	0.184		192	520				7057.23	8474.12		7057.23	8474.12		251.007	182.848				1.00807	1.51282		0.393678	0.327208										-0.0969497
			-98.3884												0.448	0.6		720	336				12572.4	7946.74		12572.4	7946.74		297.764	148.791				0.453092	3.33562		0.392577	0.34873										-0.000493108
			-37.9774												0.384	1.008		344	216				8977.68	12507.3		8977.68	12507.3		169.094	44.4778				1.3166	4.57955		0.278228	0.180889										0.1143
			-121.485												0.328	0.256		384	384				8898.47	6403.6		8898.47	6403.6		344.655	88.9456				0.338869	2.84362		0.227976	0.155448										0.0958168
			-71.3063												0.264	0.392		360	304				11007.1	9657.02		11007.1	9657.02		271.332	123.527				0.249183	0.333615		0.2018	0.150243										0.0982165
			-67.2984												0.36	0.392		200	224				13967.8	6112.67		13967.8	6112.67		66.4209	90				0.916939	1.34545		0.373506	0.310488										-0.0268676
			-47.3473												0.704	0.52		600	272				10503.5	6449.28		10503.5	6449.28		104.968	123.527				0.116008	2.32963		0.357498	0.302947										0.018325
			-35.5531												0.648	0.24		240	200				8694.05	8110		8694.05	8110		177.381	268.235				0.742376	2.39244		0.195273	0.276942										0.116876
			-70.0731												0.272	0.368		376	208				11893.7	8779.86		11893.7	8779.86		182.139	51.2001				0.421743	3.18239		0.417107	0.327649										0.13691
			-40.1643												0.304	0.328		640	256				9676.45	11339.6		9676.45	11339.6		291.242	173.378				1.00869	3.88187		0.281006	0.240721										0.0453654
			-106.999												0.32	0.304		328	432				8363.77	12268.7		8363.77	12268.7		271.488	175.684				0.865291	0.306196		0.148465	0.149758										0.209097
			-81.5655												0.288	0.504		344	184				10414.3	9730.41		10414.3	9730.41		209.509	353.542				1.42523	3.6316		0.128815	0.131013										0.131666
			-86.9937												0.256	0.296		480	216				9688.34	9432.24		9688.34	9432.24		228.882	327.92				0.532552	2.27092		0.146612	0.132615										0.131317
			-82.515												0.896	0.336		784	240				12254.9	8066.82		12254.9	8066.82		122.639	45.3507				1.5438	3.00072		0.26247	0.201876										0.137356
			-57.9977												0.296	0.52		192	328				9407.7	7567.79		9407.7	7567.79		183.031	142.96				1.31287	1.71844		0.164799	0.142497										-0.0403826
			-81.7681												0.2	0.28		272	400				13903.1	6826.86		13903.1	6826.86		283.212	116.424				0.364909	2.39099		0.368135	0.278587										-0.112277
			-77.8714												0.928	0.704		272	624				12439.6	7607.64		12439.6	7607.64		261.256	42.0695				1.01226	2.70117		0.229076	0.182074										-0.076201
			-152.93												0.296	0.456		248	664				10748.9	14638.3		10748.9	14638.3		228.059	5.50269				2.65981	0.915449		0.1731	0.137971										0.0385418
			-72.0845												0.312	0.336		192	456				13940.6	9294.66		13940.6	9294.66		3.32223	244.183				1.22072	3.31284		0.283986	0.215524										0.0934799
			-58.9564												0.552	0.36		288	280				14253.7	7822.06		14253.7	7822.06		0	182.945				1.01073	2.14555		0.283635	0.197637										0.0678235
			-85.153												0.512	0.304		424	192				13715.3	10762.8		13715.3	10762.8		270.973	168.893				1.13285	1.58993		0.383202	0.310905										0.0512164
			-80.6601												0.24	0.28		248	256				10756.3	14269.9		10756.3	14269.9		178.199	147.104				0.242648	2.56106		0.622189	0.59078										0.019069
			-100.529												0.672	0.264		256	312				9977.82	10478.8		9977.82	10478.8		178.535	273.791				0.955925	1.19617		0.144228	0.227357										0.0374848
			-75.5306												0.224	0.184		280	256				9710.24	12888.3		9710.24	12888.3		358.079	177.664				0.715993	1.21838		0.391205	0.292564										0.0196989
			-104.896												0.304	0.672		400	296				10213.4	13551.7		10213.4	13551.7		268.594	243.071				0.77714	1.04107		0.201908	0.357716										0.0381432
			-58.1405												0.344	0.248		688	544				8322.72	13593.6		8322.72	13593.6		293.652	167.545				0.534415	0.238555		0.2598	0.121512										-0.202397
			-89.9879												0.232	0.168		248	248				11096.6	7638.47		11096.6	7638.47		97.2763	291.311				0.179949	0.703197		0.396803	0.338984										-0.219337
			-55.0566												0.32	0.728		176	496				16355	10626.9		16355	10626.9		224.135	296.092				3.41716	0.823117		0.23436	0.165033										-0.0754455
			-68.9777												0.32	0.36		384	576				3399.97	9962.03		3399.97	9962.03		297.33	205.064				2.48285	2.00515		0.192295	0.172431										-0.135066
			-71.4172												0.216	0.52		248	624				4224.42	11000.7		4224.42	11000.7		223.212	353.954				4.26312	1.84795		0.204306	0.145487										0.0508223
			-80.0747												0.416	0.24		192	328				4209.24	10048.3		4209.24	10048.3		0	313.139				2.80475	0.0809059		0.326895	0.288306										-0.133444
			-75.3273												0.464	0.312		312	536				7033.74	8792.81		7033.74	8792.81		251.007	182.848				3.4574	2.07159		0.0966384	0.220317										-0.0649707
			-68.9508												0.552	0.344		264	240				5154.94	13992.6		5154.94	13992.6		297.764	148.791				3.78403	0.48931		0.221983	0.175029										-0.139479
			-92.5614												0.472	0.696		544	280				8419.46	7607.55		8419.46	7607.55		169.094	44.4778				2.47443	2.27455		0.244116	0.198465										-0.213767
			-57.4617												0.2	0.84		328	400				7212.22	8542.24		7212.22	8542.24		344.655	88.9456				0.601158	0.303569		0.056022	0.219325										-0.195896
			-80.6717												0.472	0.296		360	664				6490.9	7592.93		6490.9	7592.93		271.332	123.527				2.54583	2.6345		0.376033	0.301814										-0.0684217
			-75.0385												0.44	0.536		224	448				8473.02	12159.9		8473.02	12159.9		66.4209	90				2.63171	0.595268		0.228408	0.144481										-0.16265
			-83.886												0.536	0.472		256	536				6716.31	7256.52		6716.31	7256.52		104.968	123.527				1.477	0.114613		0.0585861	0.163245										0.119023
			-79.0158												0.52	0.216		696	320				9873.16	11112.9		9873.16	11112.9		177.381	268.235				4.54455	4.35934		0.23578	0.200773										0.140075
			-50.5645												0.416	0.152		360	232				12110.1	6936.39		12110.1	6936.39		182.139	51.2001				0.443873	3.37321		0.216979	0.167823										0.00892441
			-55.8028												0.472	0.264		360	344				9242.51	7621.41		9242.51	7621.41		291.242	173.378				5.12508	3.21766		0.41106	0.239016										-0.0423766
			-13.1288												0.632	0.472		232	480				9429.95	11640.5		9429.95	11640.5		271.488	175.684				1.12995	1.84213		0.586118	0.515478										0.22539
			-31.082												0.408	0.224		512	1120				7695.53	8302.3		7695.53	8302.3		209.509	353.542				1.7393	3.80372		0.490026	0.413516										0.13388
			-71.5561												0.328	0.272		216	312				8990.72	9015.07		8990.72	9015.07		228.882	327.92				1.27597	2.25474		0.397848	0.172986										-0.15161
			-48.6869												0.352	0.72		712	336				12024	8747.26		12024	8747.26		122.639	45.3507				0.201551	0.792729		0.188112	0.110835										0.106931
			-7.85058												0.88	0.28		304	504				8079.3	12159.4		8079.3	12159.4		183.031	142.96				0.742092	2.5741		0.211514	0.206764										-0.0423548
			-46.6898												1.072	0.408		176	208				10568.4	10361.5		10568.4	10361.5		283.212	116.424				1.18527	1.77062		0.181527	0.208337										0.00394913
			-54.2789												0.704	0.96		304	296				10497.5	7139.03		10497.5	7139.03		261.256	42.0695				1.86862	1.84793		0.187821	0.176349										-0.0631131
			-37.0925												0.4	0.592		168	424				9280.26	14500.4		9280.26	14500.4		228.059	5.50269				0.233194	1.96968		0.186681	0.104194										-0.0543161
			-38.2815												0.408	0.512		248	848				8816.3	12396.7		8816.3	12396.7		3.32223	244.183				1.53972	1.04675		0.302539	0.301067										0.0815379
			-56.281												0.464	0.6		248	184				11553.5	8872.91		11553.5	8872.91		0	182.945				0.481505	2.27213		0.176598	0.1109										-0.0828616
			-41.2253												0.336	0.368		320	352				10413.6	7363.81		10413.6	7363.81		270.973	168.893				0.879704	0.543735		0.188372	0.285334										-0.0363826
			-32.1629												0.648	0.392		384	280				9024.85	11095.7		9024.85	11095.7		351.351	330.877				2.53876	1.9349		0.190781	0.162145										-0.0400025
			-51.4895												0.424	0.424		304	200				9084.13	14245.5		9084.13	14245.5		319.811	56.9299				1.44298	0.794661		0.139909	0.289435										-0.0269188
			-35.2767												0.36	0.528		360	256				9307.35	10073.6		9307.35	10073.6		167.396	223.765				1.2496	1.59186		0.053153	0.295563										-0.122706
			-51.6947												0.28	0.64		312	240				10139.1	10854.8		10139.1	10854.8		291.826	358.035				4.20688	1.84213		0.182827	0.178016										-0.0574851
			-36.7381												0.416	0.44		296	376				8899.79	11161.8		8899.79	11161.8		357.811	88.5623				0.00192988	0.0612393		0.21225	0.166814										-0.056307
			-19.5921												0.304	0.248		216	256				9175.02	11058.5		9175.02	11058.5		188.005	0				4.23319	2.82727		0.185205	0.200816										-0.0283066
			-45.9991												0.496	0.344		1008	624				9407.75	10855.9		9407.75	10855.9		167.546	93.0342				0.759408	1.91148		0.370914	0.230314										-0.0373247
			-46.1295												0.664	0.536		200	304				12746.3	9901.96		12746.3	9901.96		178.623	9.98637				0.217755	2.69258		0.40295	0.243715										0.116593
			-36.5347												0.232	0.36		232	216				7890.15	10032.2		7890.15	10032.2		302.298	237.443				1.4717	0.678564		0.415709	0.508042										0.146554
			-4.31844												0.224	0.264		216	368				11702.7	7796.35		11702.7	7796.35		258.36	211.486				2.60805	2.4852		0.208811	0.122107										-0.0792793
			-80.0414												0.392	0.776		264	384				11383.3	10294		11383.3	10294		180	261.867				1.15761	2.70069		0.254959	0.21291										0.0313302
			-37.5611												0.52	0.872		216	736				12956.3	11502		12956.3	11502		153.204	299.527				3.21016	0.92173		0.0254686	0.175977										0.137778
			-35.616												0.8	0.568		424	832				9667.13	10892.1		9667.13	10892.1		269.435	166.196				0.853329	1.56954		0.135382	0.180325										-0.01419
			-31.769												0.4	0.712		408	240				10131.2	11809.5		10131.2	11809.5		181.525	68.0634				3.45545	1.89963		0.609359	0.480941										0.015362
			-64.0896												0.28	0.752		552	264				5851.25	12121		5851.25	12121		36.699	116.022				0.593261	3.02771		0.431326	0.312658										-0.127899
			-37.7502												0.8	0.328		256	328				4738.43	9237.08		4738.43	9237.08		87.4393	220.204				0.991637	1.12033		0.15049	0.10131										-0.0317404
			-68.8975												0.248	0.368		632	312				7511.47	12303		7511.47	12303		4.06037	115.11				1.49276	1.05947		0.264511	0.210144										0.109515
			-78.5992												0.352	0.32		408	272				5066.2	13360.7		5066.2	13360.7		242.279	282.064				0.756192	3.33367		0.0723248	0.149637										0.155789
			-44.019												0.8	0.232		536	400				4480.52	16118.6		4480.52	16118.6		61.8256	248.643				0.477646	2.86071		0.191792	0.144276										0.15454
			-46.0983												0.44	0.256		232	832				6184.16	8790.37		6184.16	8790.37		253.306	296.135				0.846896	1.3237		0.203441	0.174169										-0.150994
			-33.58												0.24	0.304		240	352				4262.56	7456.75		4262.56	7456.75		90	356.969				0.70505	0.226026		0.2463	0.145018										0.145366
			-42.694												0.368	0.408		352	368				6025.62	7277.53		6025.62	7277.53		225.566	223.708				0.873914	0.241259		0.644176	0.502306										0.0297779
			-40.2046												0.264	0.24		216	560				6740.68	10225.5		6740.68	10225.5		90	200.672				3.10059	0.578252		0.258586	0.177107										0.255048
			-42.1389												0.368	0.352		352	240				11452.5	11515.8		11452.5	11515.8		257.023	180				0.847539	3.15752		0.100524	0.214877										0.265793
			-64.0694												0.288	0.976		64	504				7557.75	13913.5		7557.75	13913.5		40.9266	277.32				1.91541	0.398128		0.241256	0.230254										0.278055
			-52.6613												0.208	0.336		344	640				6353.76	5417.42		6353.76	5417.42		6.07787	245.858				0.853329	0.133007		0.378552	0.240885										0.267919
			-29.0317												0.288	0.336		240	208				6068.93	10225.1		6068.93	10225.1		44.2124	61.494				1.79575	1.04108		0.304772	0.133049										0.220453
			-36.2087												0.536	0.432		216	504				10913.4	5331.07		10913.4	5331.07		180	144.927				0.531682	2.9718		0.15807	0.23522										0.25635
			-46.1257												0.232	0.368		336	280				5937.13	5099.19		5937.13	5099.19		254.794	270.207				1.40335	0.387109		0.0633471	0.246735										-0.0664101
			-29.2089												0.368	0.736		256	312				12158.2	5987.32		12158.2	5987.32		173.331	242.884				1.1178	2.26682		0.727362	0.529069										-0.209663
			-50.4269												0.416	0.576		424	328				10702.4	5541.86		10702.4	5541.86		258.789	269.717				1.79748	0.201718		0.223466	0.184335										0.0072775
			-42.3161												0.384	0.392		296	312				7849.74	12743.5		7849.74	12743.5		56.6682	2.37117				0.262142	3.45863		0.460238	0.389382										-0.022687
			-26.8176												0.264	0.896		336	168				5530.19	11806.9		5530.19	11806.9		192.022	219.688				1.42779	0.813637		0.170301	0.20793										0.04743
			-40.8459												0.256	0.648		208	384				7712.08	14916.5		7712.08	14916.5		257.951	185.804				0.847539	2.577		0.214848	0.237602										-0.118768
			-56.0623												0.36	0.376		184	184				11669.6	6872.51		11669.6	6872.51		253.119	268.199				0.229656	0.159584		0.309751	0.225										-0.0318376
			-38.9514												0.368	0.264		232	392				6963	13712.3		6963	13712.3		234.448	52.6136				2.53554	0.908277		0.0223946	0.243905										0.0662339
			-39.7627												0.136	0.328		280	416				8273.17	13271.6		8273.17	13271.6		47.356	70.2921				1.65873	1.0376		0.502526	0.421613										0.136092
			-49.8997												0.96	0.336		1680	304				8870.38	9938.07		8870.38	9938.07		235.683	284.467				0.759544	0.200745													0.0376803
			-25.2369												0.336	0.568		840	264				12045	13335.9		12045	13335.9		270	179.411				0.690254	0.142771													-0.133857
			-28.2035												0.352	0.304		256	344				10569.8	8395.91		10569.8	8395.91		72.9012	220.359				0.721454	0.0409594													0.198942
			-54.2551												0.392	0.328		184	888				11350.5	10598.6		11350.5	10598.6		75.605	114.095				0.662271	0.113903													0.0678057
			-27.2491												0.32	0.544		264	440				10856.1	9531.03		10856.1	9531.03		136.699	308.443				0.292377	0.00854839													0.0862273
			-61.2248												0.72	0.144		280	264				12047.9	16105.7		12047.9	16105.7		269.085	101.566				1.82663	4.98732													0.161858
			-44.3869												0.384	0.344		264	480				12445.8	8848.53		12445.8	8848.53		242.117	190.775				1.31007	0.184443													0.0979519
			-36.6164												0.32	0.456		232	240				8081.44	14050.1		8081.44	14050.1		221.512	119.273				1.40045	1.68185													0.166072
			-55.9077												0.224	0.36		216	480				7669.34	9110.94		7669.34	9110.94		315.178	288.542				0.453642	0.493741													0.0750942
			-61.6567												0.368	1.032		272	304				6327.21	14188.5		6327.21	14188.5		270.63	284.021				1.17755	2.56829													0.122572
			-62.0673												0.168	0.84		240	248				9923.62	13924.5		9923.62	13924.5		47.8942	174.759				0.532004	3.30522													-0.0958274
			-16.0856												0.408	0.464		240	296				7675.53	5828.83		7675.53	5828.83		86.7463	335.36				0.93953	2.15026													-0.265404
			-49.4204												0.272	0.48		176	360				6528.07	6456.35		6528.07	6456.35		116.833	181.22				3.11644	1.90608													-0.0880484
			-52.9707												0.264	0.28		544	288				13908.7	7049.42		13908.7	7049.42		111.104	63.6705				1.00727	1.74698													0.00452191
			-33.7653												0.496	0.288		184	312				10589	8937.87		10589	8937.87		106.136	269.409				0.477646	1.93335													-0.00284926
			-46.0147												0.24	0.848		256	336				13027.3	5460.99		13027.3	5460.99		181.786	339.154				3.76423	2.51327													-0.131352
			-25.9754												0.744	0.192		296	568				7575.62	6801.17		7575.62	6801.17		235.083	102.604				4.66937	0.1699													-0.144471
			-34.3121												0.24	0.4		280	384				12848.7	7990.73		12848.7	7990.73		246.209	209.656				0.948976	3.32752													0.0614939
			-41.045												0.36	0.8		296	288				10472.4	6234.26		10472.4	6234.26		319.03	270.62				2.28852	1.81419													-0.0748317
			-42.2992												0.336	0.256		592	208				8210.43	6334.31		8210.43	6334.31		336.633	226.797				2.32454	0.444273													0.0242512
			-41.0718												0.344	0.736		456	688				8562.17	7085.74		8562.17	7085.74		0	358.814				1.58379	1.00244													-0.0115758
			-35.3979												0.472	0.288		248	280				11442.5	6240.81		11442.5	6240.81		221.919	352.359				3.92055	0.255297													0.0570156
			-73.4345												0.528	0.64		224	248				5929.03	6694.81		5929.03	6694.81		73.201	262.359				0.218674	3.76386													0.0120494
			-48.0515												0.752	1.016		192	328				10469.8	13346.6		10469.8	13346.6		250.76	10.0632				4.12634	2.69765													0.115737
			-50.3749												0.68	0.392		216	272				4461.78	15409.9		4461.78	15409.9		268.041	54.7626				0.588008	3.54647													0.21791
			-33.8468												0.36	0.312		216	256				11623.7	8767.08		11623.7	8767.08		348.085	92.8239				2.53419	1.77945													0.0462421
			-50.6885												0.432	0.232		232	216				6546.32	13138.2		6546.32	13138.2		122.28	295.909				2.17963	1.18946													0.0395863
			-30.6827												0.408	0.344		256	376				9682.14	7901.68		9682.14	7901.68		102.705	118.661				2.05509	0.694943													0.027444
			-47.0496												0.56	0.296		320	208				10927	9073.13		10927	9073.13		282.431	21.3929				0.0615741	3.35912													0.00695597
			-26.3616												0.352	0.24		600	560				3744.76	9066.21		3744.76	9066.21		113.467	249.235				1.74999	0.900966													-0.178722
			-48.9897												1.08	0.416		352	208				9254.03	10633.6		9254.03	10633.6		31.1684	153.577				2.93541	0.0429418													-0.112362
			-39.3778												0.488	0.424		408	840				6700.18	10849.2		6700.18	10849.2		69.5323	185.675				0.703863	2.93109													-0.0157312
			-44.2886												0.512	0.224		384	1032				10970.2	7953.8		10970.2	7953.8		74.2738	2.66716				4.2103	2.96266													0.175395
			-47.8654												0.28	0.272		216	264				6867.38	8281.5		6867.38	8281.5		266.56	225.329				1.04346	1.31058													0.0468573
			-53.6418												0.4	0.168		440	240				10740.4	8081.8		10740.4	8081.8		244.36	237.447				1.80254	0.628704													-0.0790198
			-58.2969												0.368	0.92		304	344				8989.51	9387.21		8989.51	9387.21		127.301	286.122				1.11204	2.27754													-0.0574334
			-59.6404												0.232	0.712		376	304				7409.93	10804		7409.93	10804		0	225.978				2.05556	1.03907													0.013616
			-57.4883												0.488	0.6		232	200				9855.33	9673.82		9855.33	9673.82		175.131	226.813				1.06481	0.426508													0.0867039
			-76.8452												0.664	0.224		248	592				9177.37	6430.92		9177.37	6430.92		7.82738	111.537				0.0068971	0.324783													-0.0999465
			-25.228												0.336	0.296		360	456				12001.9	10162.1		12001.9	10162.1		16.8271	113.791				0.36443	1.93595													0.0775167
			-62.5285												0.28	0.312		224	296				12411.3	10864.1		12411.3	10864.1		174.816	173.609				2.17407	1.5632													0.0545826
			-11.9322												0.232	0.28		312	304				9644.5	9477.37		9644.5	9477.37		281.501	331.911				0.58131	3.3023													0.0388624
			-21.1863												0.712	0.464		216	384				8575.05	10113.9		8575.05	10113.9		63.3346	269.709				1.04194	1.00341													-0.0247594
			-62.1613												0.296	0.288		280	304				6583.77	14024.6		6583.77	14024.6		84.4351	227.021				1.22717	2.4019													0.17098
			-39.1392												0.336	0.704		416	280				8997.01	12920.7		8997.01	12920.7		128.228	127.803				1.35833	1.77019													0.0353018
			-31.3986												0.304	0.872		384	672				9049.83	11432.2		9049.83	11432.2		163.173	90				0.705093	2.14928													0.0357719
			-48.4729												0.352	0.688		200	280				7287.39	9260.43		7287.39	9260.43		68.3578	317.194				2.11574	3.51985													-0.010656
			-59.0548												0.224	0.4		320	360				8888.33	11026.8		8888.33	11026.8		200.709	242.781				0.0662201	2.78009													-0.00394964
			-42.5868												0.584	0.576		296	440				7270.9	12283.4		7270.9	12283.4		322.381	356.909				0.94537	1.93163													-0.165354
			-51.5657												0.36	0.28		376	368				7402.36	9570.15		7402.36	9570.15		307.081	52.5581				0.0356018	0.470899													-0.144387
			-49.1372												0.328	0.296		264	312				12625.1	14204.9		12625.1	14204.9		127.47	13.6921				1.28981	3.50491													-0.0356109
			-50.9093												1.096	0.44		248	344				7662.25	12767.8		7662.25	12767.8		186.738	134.601				3.24064	0.974511													-0.0241989
			-48.8369												0.296	0.672		1016	592				9610.21	13769.5		9610.21	13769.5		272.346	232.61				2.1155	1.29552													-0.00713613
			-50.2003												0.88	0.344		280	528				8161.75	11229		8161.75	11229		288.431	219.7				0.233744	3.57918													-0.0025165
			-41.369												0.368	0.296		744	360				7482.43	11830.2		7482.43	11830.2		0.585391	127.651				0.156241	2.95554													-0.0186914
			-59.6219												0.88	0.472		592	272				11232.1	10147.1		11232.1	10147.1		178.78	258.251				1.35556	0.514409													0.115143
			-53.5868												0.424	0.256		584	248				8154.91	10309.4		8154.91	10309.4		76.9347	220.354				0.97903	4.05087													0.0162621
			-51.1874												0.712	0.176		416	376				6380.7	9925.47		6380.7	9925.47		272.935	106.615				0.980385	3.54712													-0.091383
			-32.9724												0.288	0.272		368	176				7869.61	9127.82		7869.61	9127.82		180	180				2.24074	0.882296													0.0726934
			-69.8361												0.664	0.2		216	240				9014.31	9200.55		9014.31	9200.55		90	353.365				0.42037	1.28395													-0.09765
			-47.7296												0.632	0.288		248	304				7461.64	8950.94		7461.64	8950.94		270	90.7893				0.876852	0.352058													-0.0545271
			-14.9279												0.344	0.472		232	368				10118.1	13043.8		10118.1	13043.8		130.234	316.405				0.286688	0.229321													-0.115702
			-44.5057												0.432	0.248		424	392				7937.83	10797.1		7937.83	10797.1		313.623	7.33338				1.25268	1.16056													-0.0624343
			-34.7953												0.248	0.416		400	616				12852.4	13239.5		12852.4	13239.5		228.046	231.173				1.82008	1.00743													-0.090236
			-70.034												0.288	0.624		216	496				9296.27	12749		9296.27	12749		89.4259	122.604				0.760648	0.162322													-0.0837471
			-57.8436												0.424	0.296		384	528				12914.3	10283.7		12914.3	10283.7		123.921	57.6515				0.401507	0.0987905													0.0224722
			-41.4222												0.336	0.792		312	248				8243.55	9983.93		8243.55	9983.93		63.2065	174.113				2.05648	0.957577													0.24825
			-31.1715												0.752	0.344		568	320				12958.8	11208.2		12958.8	11208.2		90	108.153				0.538889	2.89802													0.195907
			-37.6411												0.464	0.248		232	312				12987.9	9183.67		12987.9	9183.67		359.368	59.9446				0.991667	0.0721649													0.0816769
			-65.6236												0.24	0.224		400	856				13017.4	9140.89		13017.4	9140.89		145.717	177.015				1.55694	0.563114													-0.00893525
			-44.1491												0.848	0.384		184	400				10246.5	11332.1		10246.5	11332.1		182.854	297.881				0.490412	0.15334													0.0182633
			-60.053												0.704	0.592		328	320				12588.5	9699.39		12588.5	9699.39		8.59894	257.379				0.0574074	3.45215													0.0645755
			-84.2307												0.624	0.208		216	640				8505.9	10911.7		8505.9	10911.7		178.453	234.579				0.154248	3.36009													0.101224
			-48.083												0.416	0.384		224	272				9569.25	11553.7		9569.25	11553.7		0	295.023				0.311167	0.920187													-0.174376
			-41.3146												0.128	0.304		400	280				13589.6	9748.93		13589.6	9748.93		179.567	7.18222				4.18519	3.0263													-0.123019
			-42.4612												0.608	0.32		352	288				11520.2	14479.7		11520.2	14479.7		0	68.7439				0.182793	0.959494													0.0357027
			-64.0257												0.384	0.232		256	392				7349.33	8558.16		7349.33	8558.16		1.27392	21.6995				3.39429	5.39835													0.0789473
			-44.8237												0.352	0.304		296	352				8420.63	10778.6		8420.63	10778.6		180.849	63.9329				4.58426	2.90089													0.0958181
			-61.8113												0.288	0.344		224	576				10758.4	9972.61		10758.4	9972.61		271.403	1.88282				2.66894	2.99188													0.196648
			-58.9365												0.304	0.208		224	312				9307.98	13358.6		9307.98	13358.6		122.395	142.721				2.73145	3.32231													0.0594319
			-38.7056												0.536	0.248		312	280				11497.5	11611.6		11497.5	11611.6		78.8075	182.456				1.39963	1.18216													0.0378047
			-58.4485												0.424	0.304		272	464				5974.19	13883.1		5974.19	13883.1		46.2729	78.3238				4.1619	2.29115													-0.00163725
			-16.4963												0.248	0.224		216	392				6879.41	8692.17		6879.41	8692.17		183.329	270				0.514253	2.83618													-0.00275778
			-21.1915												0.424	1.112		224	256				11058.3	8136.43		11058.3	8136.43		181.428	180				2.22697	0.601429													-0.255757
			-44.2221												0.376	0.272		264	208				11924.9	8391.07		11924.9	8391.07		258.117	255.078				2.86676	1.21609													-0.219504
			-40.4324												0.256	0.344		552	648				10077.2	9474.31		10077.2	9474.31		190.52	256.731				0.449189	1.31134													-0.0748641
			-46.8712												0.264	0.216		264	240				13581	9209.53		13581	9209.53		142.908	179.411				0.468519	1.21771													-0.0236668
			-25.0131												0.344	0.44		304	224				13121	9444.57		13121	9444.57		133.132	70.7153				1.20596	0.0708661													0.0278158
			-37.8272												0.248	0.256		552	240				11189.9	5739.59		11189.9	5739.59		357.675	175.977				1.27078	2.77401													-0.0943276
			-32.3676												0.376	0.576		1000	560				9323.94	7391.64		9323.94	7391.64		273.891	121.553				2.04262	3.20001													-0.0630541
			-75.4082												0.296	0.48		280	760				11890.4	9217.01		11890.4	9217.01		286.08	108.297				3.58749	3.11043													0.0656946
			-21.0394												0.288	0.328		1008	200				13551.6	8249.06		13551.6	8249.06		250.832	342.046				3.11944	4.05231													0.0164285
			-57.015												0.32	0.368		392	272				10440.2	8983.94		10440.2	8983.94		173.943	66.651				0.724754	1.47001													-0.00668501
			-40.5433												0.336	0.264		712	664				12362.2	9335.46		12362.2	9335.46		63.7817	207.982				0.357334	2.83474													0.0542229
			-32.5694												0.472	0.216		336	376				8286.34	9836.88		8286.34	9836.88		142.908	119.846				1.98011	2.12233													0.0615139
			-64.0398												0.392	0.36		560	264				6965.87	9234.69		6965.87	9234.69		89.2749	302.604				0.633537	3.0815													0.0218079
			-58.1972												0.296	0.776		208	280				11320.6	8668.81		11320.6	8668.81		106.136	180				1.9463	1.21836													-0.00117917
			-47.2375												0.368	0.336		240	288				10334.2	8832.97		10334.2	8832.97		181.786	1.74391				0.0562532	0.231918													-0.016419
			-54.6279												0.312	0.376		272	328				8091.88	10759.2		8091.88	10759.2		235.083	135.903				1.18212	2.02752													0.0270858
			-31.7258												0.216	0.44		240	568				9093.77	10224.4		9093.77	10224.4		246.209	184.324				0.578679	3.32656													-0.0150876
			-33.8995												0.272	0.184		624	424				10503.2	8855.6		10503.2	8855.6		319.03	156.45				1.98042	1.86906													0.0215033
			-38.5205												0.256	0.328		272	576				8351.19	12456.6		8351.19	12456.6		336.633	172.444				3.99701	1.2984													0.0524279
			-51.5456												0.304	0.416		288	248				13009.8	10193		13009.8	10193		0	273.44				2.00626	1.93465													0.08524
			-51.1813												0.288	0.328		472	544				13317.1	10374.1		13317.1	10374.1		221.919	282.431				4.11382	1.25478													0.118889
			-26.4267												0.256	0.272		256	400				14402.9	9254.16		14402.9	9254.16		73.201	350.027				3.59537	2.10804													0.0884532
			-71.6924												0.328	0.664		472	232				12630.5	9678.63		12630.5	9678.63		250.76	32.3236				5.4088	3.6809													-0.0674988
			-23.362												0.224	0.472		400	328				11903	10991.8		11903	10991.8		268.041	332.188				1.20372	2.16748													0.0116238
			-56.8994												0.296	0.448		344	224				7807.26	8793.98		7807.26	8793.98		348.085	159.291				0.76207	3.02505													-0.0297482
			-46.6017												0.296	0.232		1272	424				8742.3	9183.47		8742.3	9183.47		122.28	5.14334				0.486824	1.99326													0.160504
			-33.8788												0.296	0.272		400	272				9703.19	9446.36		9703.19	9446.36		102.705	247.177				1.14193	1.76823													-0.0539616
			-33.6563												0.624	0.432		208	352				11018.2	10385.3		11018.2	10385.3		282.431	109.132				2.13519	2.48002													-0.202868
			-15.6495												0.368	0.24		264	248				10397.5	8972.55		10397.5	8972.55		113.467	327.934				0.709259	2.96225													-0.0877547
			42.716												0.368	0.32		312	304				14470.7	11927.6		14470.7	11927.6		31.1684	354.487				2.5338	2.49379													0.0462452
			20.7616												0.552	0.416		664	704				10219	11557.3		10219	11557.3		69.5323	163.173				1.87517	2.05483													-0.0275498
			44.153												0.328	0.304		568	320				13089	10458.4		13089	10458.4		74.2738	269.369				1.35926	2.44119													0.0798155
			29.0971												0.232	0.304		272	280				11297.3	9048.55		11297.3	9048.55		266.56	90				5.29444	0.581947													-0.0839131
			68.6286												0.512	0.208		584	408				11098.5	9071.28		11098.5	9071.28		244.36	65.5513				0.537963	4.26419													0.0344158
			32.5003												0.28	0.248		1536	272				9640.44	9753.77		9640.44	9753.77		127.301	131.819				0.83447	2.71004													0.152521
			29.2579												0.584	0.192		216	216				15468.7	8164.32		15468.7	8164.32		0	324.682				3.28226	3.04326													0.152863
			52.3637												0.296	0.304		224	272				15096.7	8176.28		15096.7	8176.28		175.131	243.911				0.448551	2.13987													0.22739
			67.1041												0.2	0.256		184	832				6943.29	8437.68		6943.29	8437.68		7.82738	32.7691				1.94084	1.0177													-0.0388284
			70.1703												0.376	0.224		216	152				8680.2	6958.48		8680.2	6958.48		16.8271	108.297				3.66464	1.85685													-0.137958
			56.3428												0.352	0.312		312	232				6316.64	9100.71		6316.64	9100.71		174.816	253.345				2.46468	1.15277													0.0588115
			25.1441												0.272	0.232		272	560				7404.4	10562.6		7404.4	10562.6		281.501	90.5741				0.280873	1.02874													0.0598455
			41.2014												0.344	0.2		240	384				7902.17	12450.8		7902.17	12450.8		63.3346	178.22				0.094631	2.05772													0.0989494
			23.354												0.344	0.312		496	384				11620.5	9217.91		11620.5	9217.91		84.4351	320.44				0.0815623	2.78105													-0.13783
			60.3412												0.296			256	176				7634.03	8809.26		7634.03	8809.26		128.228	183.329				0.916715	0.789106													-0.0131588
			55.5036												0.44			408	296				10861.2	9259.76		10861.2	9259.76		163.173	87.557				2.46468	1.18849													0.189876
			146.719												0.296			864	168				7712.35	8516.45		7712.35	8516.45		68.3578	45.7823				2.28261	0.720919													0.0255491
			75.0196												0.224			256	496				8864.1	8408.13		8864.1	8408.13		200.709	322.427				3.34706	1.55965													0.196686
			88.0931												0.296			456	192				10966.8	7483.39		10966.8	7483.39		322.381	91.0981				0.282723	1.28135													0.106471
			96.694												0.376			376	192				6958.24	13327.4		6958.24	13327.4		307.081	319.68				0.859276	2.40907													0.17518
			121.672												0.28			360	232				7901.16	9484.67		7901.16	9484.67		127.47	149.542				0.0356117	2.13632													-0.118256
			126.263												0.208			272	288				12901.8	11335.8		12901.8	11335.8		186.738	302.116				1.87917	3.41205													0.0616405
			147.445												0.312			344	304				6098.66	11916.1		6098.66	11916.1		272.346	322.908				3.60288	1.51449													0.0803437
			6.87697												0.304			264	576				9364.05	13365.3		9364.05	13365.3		288.431	232.079				3.49598	1.85589													0.0417176
			87.0459												0.352			248	264				10159.9	9780.11		10159.9	9780.11		0.585391	70.8904				4.082	1.43916													-0.0744454
			78.2045												0.496			328	288				7930.2	10236.8		7930.2	10236.8		178.78	113.161				2.46525	2.78201													0.117923
			87.266												0.368			272	224				6964.64	9005.81		6964.64	9005.81		76.9347	102.431				2.18049	2.93149													-0.0198976
			103.797												0.768			400	448				6788.25	11925.9		6788.25	11925.9		272.935	216.152				2.18622	3.14968													-0.0881792
			91.4977												0.296			392	232				9188.14	10734.5		9188.14	10734.5		180	62.3432				1.74383	3.14537													-0.00738713
			88.6823												0.464			384	480				11480.2	8742		11480.2	8742		90	359.183				2.93719	0.975485													0.0414507
			97.909												0.208			272	288				12086.6	10148.5		12086.6	10148.5		270	320.653				1.15955	2.35299													0.0733962
			123.378												0.688			216	808				11607.9	10944.7		11607.9	10944.7		130.234	347.041				0.570944	3.03128													-0.0819367
			111.414												0.216			264	344				12629.6	9924.54		12629.6	9924.54		313.623	109.835				0.0936244	0.711187													-0.0733254
			71.3123												0.312			336	664				7678.17	9545.96		7678.17	9545.96		228.046	62.9999				2.46468	2.2821													0.17232
			79.4589												0.24			280	480				11456.1	8804.41		11456.1	8804.41		89.4259	1.69834				2.41631	2.24215													0.0907451
			92.1413												0.224			232	224				7382.73	12336		7382.73	12336		123.921	7.82738				0.248099	3.0789													0.0123503
			116.196															296	160				9341.18	8640.19		9341.18	8640.19		63.2065	312.734				1.37197	2.3549													-0.159952
			167.049															512	288				12557.9	10684.1		12557.9	10684.1		90	270				2.46468	3.77956													-0.0751769
			88.225															224	376				9586.74	9034.47		9586.74	9034.47		359.368	185.437				3.73248	2.60561													0.0401241
			116.947															232	280				13492	11559.8		13492	11559.8		145.717	300.197				0.246696	4.12517													-0.00669386
			128.815															184	712				10943.1	10634.3		10943.1	10634.3		182.854	42.1194				0.0375483	3.02648													0.0240554
			98.3849															168	216				7923.77	11213.6		7923.77	11213.6		8.59894	187.333				3.19127	4.02786													-0.0229753
			75.5048															224	328				6827.24	13875.8		6827.24	13875.8		178.453	112.333				0.0394198	2.3017													-0.0140125
			104.645															776	464				6042.1	10661.3		6042.1	10661.3		0	275.922				2.46468	1.92264													0.0902073
			106.653															336	352				6749.08	11221.1		6749.08	11221.1		179.567	92.6294				2.46468	3.65546													0.0618447
			40.2997															296	1608				7273.19	10804.8		7273.19	10804.8		0	180				2.12621	3.28346													-0.0215387
			130.931															280	240				8225.86	10350.2		8225.86	10350.2		1.27392	55.2664				0.165282	1.86452													-0.168009
			54.0347															200	368				8503.52	13568.4		8503.52	13568.4		180.849	254.215				0.865247	1.47337													-0.0574913
			62.1705															240	368				7169.64	14683.9		7169.64	14683.9		271.403	7.82738				2.88981	0.350434													0.0341562
			107.815															512	272				13462.2	11309.4		13462.2	11309.4		122.395	270				0.61399	2.71059													-0.0111691
			89.4728															368	176				7553.85	10538.9		7553.85	10538.9		78.8075	47.6252				2.46468	0.136456													0.0972097
			-38.7204															624	168				9531.04	12310.1		9531.04	12310.1		46.2729	239.945				0.453035	3.88757													-0.0794406
			-144.122															360	256				9846.28	10175.8		9846.28	10175.8		183.329	246.372				0.420448	0.38258													0.015876
			97.9648															232	440				10447	10001.6		10447	10001.6		181.428	0				0.750144	3.29791													0.103401
			7.25895															256	200				7152.26	8614.37		7152.26	8614.37		258.117	68.9054				2.46468	3.65978													0.126309
			-27.6962															232	328				11723.2	14556.6		11723.2	14556.6		190.52	38.9917				1.82583	2.37203													0.0292506
			19.2024															240	360				11495.9	10863.8		11495.9	10863.8		142.908	298.858				1.38771	2.89382													0.114795
			52.176															488	224				7893.57	8844.93		7893.57	8844.93		133.132	100.095				2.12809	0.135806													0.0138979
			-8.70537															272	600				8468.86	5368.84		8468.86	5368.84		357.675	60.3447				0.184466	0.676597													0.0111973
			-0.0852558															240	192				11143.3	8543.45		11143.3	8543.45		273.891	11.9147				3.41413	3.9589													-0.0814154
			-0.990584															432	248				9301.91	9538.89		9301.91	9538.89		286.08	90.9591				2.79074	0.794139													-0.0908727
			165.057															496	320				6707	11468.1		6707	11468.1		250.832	99.3875				2.46554	0.0849907													0.0614307
			88.367															144	192				5973.05	9182.04		5973.05	9182.04		173.943	105.824				2.46525	0.460346													-0.106969
			-18.6993															208	520				9723.04	10570.5		9723.04	10570.5		63.7817	359.272				1.56907	0.831805													0.0421187
			-84.2534															296	344				7695.17	16211.5		7695.17	16211.5		142.908	84.6394				2.12621	4.62664													0.112418
			110.056															376	208				10057.7	12776		10057.7	12776		89.2749	62.1193				2.46468	3.87207													0.0134919
			-44.4723															328	368				11976.6	7389.18		11976.6	7389.18		290.368	282.982				0.381565	0.223314													-0.0322018
			75.0837															256	368				11243.3	6534.79		11243.3	6534.79		253.944	271.457				2.35595	0.10155													0.0738241
			22.1233															1208	264				12524.2	12266.6		12524.2	12266.6		279.17	286.018				0.865715	1.50261													0.0658978
			-22.4216															264	392				7772.24	12460.1		7772.24	12460.1		142.237	296.38				3.63756	1.35392													0.0473493
			-41.0442															648	328				11210.8	7020.82		11210.8	7020.82		33.3455	241.142				2.46468	0.331115													0.0686298
			-131.068															384	520				7994.23	9557.88		7994.23	9557.88		180.758	342.18				2.46468	2.19336													0.162422
			-151.763															608	264				7399.63	7571.5		7399.63	7571.5		317.05	110.861				2.46468	0.381768													0.19569
			54.8024															224	584				9224.85	7498.73		9224.85	7498.73		174.202	89.6993				2.3508	0.516844													-0.234972
			-178.086															232	424				7973.3	9960.57		7973.3	9960.57		1.16343	273.199				1.05474	0.272668													0.0677814
			-22.7675															328	224				12950.3	11038.8		12950.3	11038.8		182.123	89.6969				3.3498	2.07216													0.00290436
			119.718															136	432				12102	11142.6		12102	11142.6		175.636	45.2315				0.428822	0.597695													0.0916283
			-9.72731															272	312				7814.9	13432.5		7814.9	13432.5		306.053	269.514				0.748743	2.04099													0.141353
			-43.9858															296	328				10652.1	10070.7		10652.1	10070.7		200.481	346.254				2.00503	1.30331													0.0356415
			130.689															144	216				7329.35	12700.6		7329.35	12700.6		182.485	83.096				2.46468	0.565096													0.104334
			-24.3694															272	504				9529.31	11354.8		9529.31	11354.8		290.919	267.031				0.0789776	0.00814775													0.0866682
			-81.9692															168	272				8937.11	6122.84		8937.11	6122.84		305.937	322.715				0.738082	0.114301													0.102688
			-37.4123															296	344				7406	6698.57		7406	6698.57		317.751	69.2991				2.23289	1.1673													-0.0194848
			-28.4496															160	336				9664.24	3404.82		9664.24	3404.82		323.452	167.564				5.01264	0.0866765													0.0291957
			-127.842															288	352				8466.9	4294.11		8466.9	4294.11		302.308	113.276				1.08156	0.309847													0.0832462
			-57.6765															168	288				7201.98	11883.1		7201.98	11883.1		222.087	250.204				1.3618	1.09706													-0.0788882
			178.175															312	272				8311.89	8963.19		8311.89	8963.19		48.5852	116.505				4.85916	3.05432													-0.00833568
			-137.894															248	1264				11530.8	12740		11530.8	12740		333.074	20.0524				0.562608	0.974802													0.00308695
			49.3389															320	952				7069.14	7517.05		7069.14	7517.05		62.317	47.0785				2.84032	2.40411													0.0367297
			0.338935															392	216				13842.7	5575.81		13842.7	5575.81		67.0992	148.832				0.0849222	2.81708													0.031736
			-165.481															376	288				6046.07	3913		6046.07	3913		174.536	126.648				2.46468	2.64647													-0.00761346
			-31.0278															216	224				6028.04	4300.42		6028.04	4300.42		200.803	266.217				0.954624	0.124389													0.0693401
			-170.879															320	240				13522.4	5240.31		13522.4	5240.31		73.3118	209.44				2.89891	1.28261													-0.102014
			-57.2701															288	320				8954.8	9301.14		8954.8	9301.14		290.591	251.703				1.7467	0.0621557													0.0436058
			-27.3322															272	320				6626.94	10612.8		6626.94	10612.8		134.846	314.93				2.13555	0.265151													0.104325
			-22.6146															256	496				6157.23	14999.3		6157.23	14999.3		298.757	77.7572				0.731189	0.426505													0.0245269
			45.4898															200	528				13820.2	14531.7		13820.2	14531.7		188.113	263.71				0.336014	1.95988													0.0410547
			-12.1584															256	304				8638.46	9838.36		8638.46	9838.36		12.8482	112.632				0.625503	0.473112													0.0905798
			114.586															208	440				14216.4	14199.1		14216.4	14199.1		179.773	41.2011				2.57785	1.45146													0.174697
			170.708															336	376				14778.8	13847.1		14778.8	13847.1		43.2612	316.054				0.521348	0.561363													0.151676
			-18.6715															200	616				11467.8	13682.7		11467.8	13682.7		1.76906	268.778				3.19768	0.202986													0.0268446
			39.3804															472	912				7250.29	12104		7250.29	12104		148.511	270				0.47444	0.915729													-0.0295447
			155.575															208	328				6790.3	7119.35		6790.3	7119.35		233.444	104.072				0.649627	1.60262													-0.00151269
			-2.41164															320	248				7585.72	10384.2		7585.72	10384.2		252.454	101.937				1.41815	1.05478													-0.0723348
			-29.4272															320	344				13494.8	7964.67		13494.8	7964.67		249.051	90.3131				2.22318	0.114922													0.0552654
			174.927															320	304				8971.61	8684.93		8971.61	8684.93		65.5385	186.953				0.426192	1.39745													0.0463105
			-93.9088															296	504				8067.02	9899.61		8067.02	9899.61		75.4561	266.737				1.15815	0.265772													0.115502
			100.22															288	336				10710	12121.5		10710	12121.5		34.2287	165.854				0.523219	0.0255296													0.066571
			-29.1584															248	672				9032.47	12649.1		9032.47	12649.1		358.092	123.929				1.22746	5.48157													0.0171714
			62.4513															272	480				10305.4	11465.8		10305.4	11465.8		238.16	99.3875				1.1973	1.96562													0.12024
			-13.8558															296	408				14380	13726.6		14380	13726.6		0	260.612				2.52096	3.08586													-0.0995686
			-14.9521															256	672				11986.5	12010.7		11986.5	12010.7		172.148	91.3063				2.31583	1.30682													-0.0328729
			-71.8341															408	192				9655.1	8001.95		9655.1	8001.95		129.91	303.075				2.32223	4.55475													0.177632
			-18.6549															256	568				9801.7	13955.2		9801.7	13955.2		171.684	91.6711				1.31304	3.65275													-0.0167242
			35.2945															256	240				7839.63	7343.6		7839.63	7343.6		182.149	61.6381				0.87133	2.02072													-0.00820009
			71.7017															296	240				9170.89	8334.91		9170.89	8334.91		3.08581	270.665				0.0746697	1.30992													0.0143837
			78.9091															1040	632				9179.77	9267.21		9179.77	9267.21		258.372	65.5258				1.49799	7.75976e-05													0.0452817
			16.0526															568	304				11867	9409.55		11867	9409.55		38.6912	85.6226				4.56404	1.15752													-0.104972
			54.5688															360	368				7672.32	5671.15		7672.32	5671.15		216.548	77.3747				0.523219	0.531466													-0.0421981
			30.8732															176	272				8073.92	5739.26		8073.92	5739.26		180.965	281.306				1.66513	1.18577													0.115722
			62.6187															544	416				11105.8	7546.33		11105.8	7546.33		180	157.77				0.262493	2.36773													0.121123
			-52.6805															544	440				14466.7	9452.78		14466.7	9452.78		60.6593	162.767				1.64709	0.612692													-0.0270516
			0.973854															392	392				14554.2	10377.4		14554.2	10377.4		210.419	172.667				0.301551	3.29456													-0.0978995
			20.8369															520	328				7646.1	8274.48		7646.1	8274.48		178.826	148.742				1.98133	1.04051													0.108436
			25.8256															248	256				11305.2	8418.9		11305.2	8418.9		42.4066	330.977				2.05342	2.93854													0.060388
			51.9228															488	272				9272.62	9401.41		9272.62	9401.41		137.086	286.466				1.05006	2.67316													0.186216
			69.8375															176	616				8944.83	9260.03		8944.83	9260.03		181.721	258.172				2.01723	2.04927													-0.0525999
			20.9346															392	328				8950	7565.13		8950	7565.13		71.3626	122.957				0.519476	1.42477													-0.0610995
			22.4392															248	168				11770	9988.91		11770	9988.91		292.034	303.477				0.661976	0.292465													-0.0148437
			27.4277															160	240				8922.48	9851.56		8922.48	9851.56		210.76	6.05739				0.54394	3.00248													0.125807
			9.27139															224	128				12517.6	8338.75		12517.6	8338.75		328.106	169.995				1.35095	3.38457													0.109403
			56.6473															240	384				9138.36	9322		9138.36	9322		280.612	2.37237				0.732912	1.8438													0.0655933
			45.4216															480	192				11914.6	9969.41		11914.6	9969.41		38.9606	174.966				1.14589	1.86739													-0.00806552
			12.3252															336	376				8553.56	8174.65		8553.56	8174.65		180	218.955				1.16973	1.15535													0.017808
			19.8978															296	224				13391.8	7604.75		13391.8	7604.75		79.8259	61.883				1.80069	0.772949													-0.0267963
			3.99046															328	288				15969	12359		15969	12359		235.999	47.9032				3.30156	1.99393													-0.0662855
			74.4138															248	864				7718.55	11832.4		7718.55	11832.4		37.4817	67.8744				0.319931	0.675222													0.107054
			34.1274															256	312				15355.6	7393.14		15355.6	7393.14		231.791	268.976				2.39632	1.15535													-0.0437525
			34.3954															256	296				8642.94	10064		8642.94	10064		53.2476	0				1.16236	1.48995													0.0179005
			43.263															368	360				12190.3	8254.58		12190.3	8254.58		227.036	284.602				3.29933	2.35222													-0.0254516
			47.4102															392	264				13751.7	7503.94		13751.7	7503.94		62.077	125.562				2.61229	0.0261504													0.0229357
			65.8958															360	456				15703.1	7871.87		15703.1	7871.87		88.6676	86.7372				0.1592	2.46582													0.0320118
			75.7803															152	296				6824.62	7374.32		6824.62	7374.32		280.17	272.104				1.14704	2.25103													-0.0563083
			44.3562															488	264				7347.59	12543		7347.59	12543		174.632	67.5875				0.627091	1.4496													0.018737
			16.6385															240	456				11690.7	10197.4		11690.7	10197.4		130.136	53.4056				1.29868	0.368821													0.0378232
			25.1504															208	248				12496.6	10518.1		12496.6	10518.1		112.034	118.317				1.1647	0.843718													0.110096
			-7.14977															368	760				11336.2	13752.7		11336.2	13752.7		301.002	244.901				1.62866	1.51354													0.00246459
			51.0673															320	288				8300.71	8470.11		8300.71	8470.11		142.537	115.782				1.91298	1.71716													0.0416445
			60.2206															168	552				9332.97	11442.6		9332.97	11442.6		61.6477	258.009				1.58242	3.65151													0.0563901
			64.0613															216	904				13175.8	13342.7		13175.8	13342.7		89.5932	250.158				0.0919406	0.652518													-0.0570286
			50.6239															256	264				7538.91	9958.91		7538.91	9958.91		70.0386	330.356				1.45146	2.02413													0.0397538
			74.0538															192	288				9859.76	13228.6		9859.76	13228.6		175.652	184.967				1.98133	1.89625													0.0159374
			66.4593															224	216				7481.72	13307.5		7481.72	13307.5		219.983	109.721				0.400164	3.74152													0.0483715
			43.4585															320	216				8336.39	11207		8336.39	11207		311.148	270				2.54595	2.33364													-0.120272
			58.072															344	768				11695.4	12815.6		11695.4	12815.6		175.864	59.2401				0.379667	3.10639													0.0279442
			7.83457															144	248				9235.1	14526.7		9235.1	14526.7		120.658	260.612				2.1591	1.04051													0.0368195
			-7.33015															280	424				10543.8	14553.6		10543.8	14553.6		147.807	182.934				1.46696	0.683621													-0.0134535
			38.7066															288	456				9943.41	8294.37		9943.41	8294.37		149.906	29.7276				1.87134	0.0662622													0.0302666
			64.2366															320	552				14698.7	14386.6		14698.7	14386.6		178.51	120.867				2.66055	3.17941													-0.0124541
			53.8648															400	376				11872.5	14313.4		11872.5	14313.4		112.221	170.462				4.66277	1.24847													0.162749
			48.4414															248	416				10528.4	13566.3		10528.4	13566.3		179.418	242.852				0.18093	0.024288													0.0249001
			-6.70357															232	264				7788.05	10738.9		7788.05	10738.9		90	292.456				0.156232	4.20252													0.0865097
			59.6329															336	392				8769.84	13480.8		8769.84	13480.8		182.509	47.5839				0.0166571	3.00993													0.0413698
			10.6116															376	360				7686.85	13431.7		7686.85	13431.7		49.9456	216.951				2.94314	2.00241													-0.0499984
			27.6191															352	240				7394.48	12330		7394.48	12330		236.494	133.727				1.28662	0.952355													0.0300447
			-36.9487															168	816				6403.83	9662.15		6403.83	9662.15		313.938	0				2.99426	1.42229													-0.0103619
			1.9964															296	744				8916.69	11888.5		8916.69	11888.5		294.698	163.173				2.21712	0.238457													0.0831881
			-10.657															272	336				12979	14483.4		12979	14483.4		61.4088	179.125				4.26448	3.89129													-0.0125382
			12.4332															728	264				13471.5	13528.6		13471.5	13528.6		92.9143	227.47				3.24469	1.22271													0.0202074
			37.2897															240	192				8023.42	14370.9		8023.42	14370.9		177.479	61.0752				0.676335	0.177													0.0195133
			43.0746															296	344				9936.89	11682.6		9936.89	11682.6		255.343	358.268				2.24268	1.3987													-9.10756e-05
			-0.0220852															200	200				14518.1	15417.1		14518.1	15417.1		278.66	187.257				1.88914	1.84255													-0.0172648
			-23.5533															256	528				11381.2	15725.7		11381.2	15725.7		133.226	177.938				1.03733	0.47156													-0.0739514
			-22.6212															312	552				10344	11280.7		10344	11280.7		198.317	209.334				2.23289	2.06076													0.00093002
			0.710308															256	936				8461.6	14664.6		8461.6	14664.6		250.214	231.053				0.731763	4.63462													0.108718
			-8.15567															208	248				7752.15	13224.4		7752.15	13224.4		339.664	220.899				1.96812	0.203383													0.18263
			-18.4104															248	400				13260.7	15606		13260.7	15606		91.171	180.602				1.81425	1.70555													0.055388
			15.4499															416	312				13800.5	10161.1		13800.5	10161.1		355.962	270				0.0491097	2.26038													0.0829464
			0.844388															152	264				10805.9	8386.5		10805.9	8386.5		37.1802	110.95				1.44544	3.58338													0.0943078
			46.3865															576	600				10586.1	13224.4		10586.1	13224.4		220.409	235.158				1.07858	2.55769													0.0752245
			4.95669															312	472				11151.7	13246.2		11151.7	13246.2		288.637	69.6789				1.13349	0.26453													0.0538997
			-22.4812															240	864				7895.11	11669.5		7895.11	11669.5		299.684	102.365				0.513846	1.15721													0.107847
			43.4369															272	352				8020	8639.15		8020	8639.15		310.33	78.2793				2.06753	3.31358													0.0471448
			-22.7239															624	320				8787.96	13837.4		8787.96	13837.4		270	156.023				1.01483	0.329712													-0.196083
			-9.31919															280	520				10695.4	11655.8		10695.4	11655.8		90	287.078				1.48771	3.10733													-0.019255
			40.6553															232	312				11485.6	12628.5		11485.6	12628.5		182.282	96.2896				0.146824	2.40551													0.0728414
			7.32354															528	272				8426.58	12427.6		8426.58	12427.6		63.5716	0.809674				0.0417561	1.87111													0.0607341
			53.6976															256	288				4840.72	13919.5		4840.72	13919.5		191.958	164.774				1.65341	0.163343													0.116632
			18.6749															288	200				7880.85	12374.6		7880.85	12374.6		241.741	92.02				0.0881262	0.203073													-0.00706198
			37.3623															256	304				7623.8	9481.09		7623.8	9481.09		181.665	75.3621				0.603156	0.148444													-0.0312344
			2.10137															272	936				11129.6	13424		11129.6	13424		90	283.809				0.966075	0.0760616													-0.00234934
			60.3058															592	400				8345.44	7462.18		8345.44	7462.18		179.124	357.015				3.33548	0.612692													0.0621101
			37.9742															1192	288				11360.1	3147.91		11360.1	3147.91		292.991	291.642				1.50241	0.0911772													-0.0574792
			35.5817															368	344				8484.97	2787.67		8484.97	2787.67		244.046	303.937				0.203629	0.687127													-0.0282135
			54.835															376	608				10442.2	2383.04		10442.2	2383.04		108.804	273.375				0.0893886	0.375495													0.0325734
			16.0583															816	344				14153	4832.87		14153	4832.87		125.892	0				3.08852	0.563229													-0.0749024
			16.5124															264	1456				8285.87	6116.44		8285.87	6116.44		180	36.6908				3.30722	0.432917													-0.102594
			25.16															304	592				10263.4	4036.37		10263.4	4036.37		228.762	110.273				0.403708	0.626911													0.0755521
			30.4709															408	576				11630.1	5590.74		11630.1	5590.74		261.152	309.578				2.89365	0.384186													0.0353485
			27.4218															352	368				10343.5	5281.9		10343.5	5281.9		294.353	166.571				3.88213	3.03057													0.025311
			43.122															720	336				9570.16	10076.7		9570.16	10076.7		350.169	301.102				0.886901	0.0477225													0.0583518
			-46.1144															208	448				10289.8	9612.96		10289.8	9612.96		71.176	203.028				3.42042	0.623807													0.00657074
			-3.10362															224	248				10748.1	6215.67		10748.1	6215.67		138.493	319.801				0.890241	0.474199													-0.0532383
			-39.2348															488	856				9382.44	10995.7		9382.44	10995.7		90.9387	178.196				1.48676	0.623807													0.0485997
			55.3091															296	488				10084.9	10999.5		10084.9	10999.5		249.291	57.6846				0.241499	1.68035													0.00253011
			19.8683															624	1888				7918.23	7889.9		7918.23	7889.9		91.9203	291.826				3.5445	0.548692													-0.0354265
			10.214															216	416				11837.3	8462.32		11837.3	8462.32		89.6878	359.581				0.928205	0.119112													-0.108882
			-16.5815															376	240				7753.88	10060.5		7753.88	10060.5		54.4224	303.945				0.0584615	0.917436													-0.0129714
			-13.0039															264	456				9106.67	11842		9106.67	11842		116.416	183.932				0.538777	0.433227													0.0758868
			-29.4651															344	208				7522.47	9778.42		7522.47	9778.42		245.481	226.813				1.55977	0.536587													0.0369958
			9.7543															176	408				8305.82	7250.26		8305.82	7250.26		105.706	111.537				0.393939	0.80135													-0.017541
			72.0912															232	344				7873.1	9123.84		7873.1	9123.84		134.391	113.791				2.59151	0.652673													-0.0432334
			13.7532															264	272				8703.15	14062.7		8703.15	14062.7		180.275	173.609				0.781144	2.7624													0.0360985
			72.5115															408	552				9238.51	13589.2		9238.51	13589.2		284.011	331.911				1.13267	0.623497													0.0235038
			19.1665															304	208				7041.65	8067.47		7041.65	8067.47		222.544	269.709				2.34722	0.11756													0.0133093
			-11.9193															368	496				8090.69	6691.56		8090.69	6691.56		67.7742	227.021				2.36047	0.331109													0.125605
			-49.9701															208	488				12872.3	12614.1		12872.3	12614.1		101.451	127.803				1.31148	1.22224													0.0735786
			-30.655															208	312				10292.3	7429.98		10292.3	7429.98		223.049	90				0.203629	1.48793													-0.0510247
			47.0026															376	584				7493.39	8673.15		7493.39	8673.15		116.698	317.194				1.01193	0.979514													0.033032
			24.4883															344	216				8345.4	9572.07		8345.4	9572.07		49.735	242.781				0.769941	0.832389													-0.0501957
			23.3814															216	192				10532	13170.6		10532	13170.6		181.314	356.909				0.818659	0.20392													-0.0192103
			-18.6388															280	296				9047.15	13119.7		9047.15	13119.7		110.817	52.5581				0.994477	1.04345													0.120113
			42.799															288	368				8812.65	14841.5		8812.65	14841.5		7.08415	13.6921				3.78979	0.135873													0.112937
			1.10693															200	184				8425.66	9423.47		8425.66	9423.47		224.879	134.601				0.720552	1.31225													0.0148368
			49.4766															144	416				11320.7	10415.2		11320.7	10415.2		121.921	232.61				3.73625	1.27501													-0.0480331
			-9.6286															352	248				8737.7	10578		8737.7	10578		359.032	219.7				3.26438	0.829906													0.00999062
			-16.1438															360	656				8784.93	16826		8784.93	16826		4.66624	127.651				1.79265	4.63902													-0.0148931
			37.2085															536	808				8037.48	13262.9		8037.48	13262.9		359.151	258.251				1.04702	0.122837													0.0418837
			-19.4868															352	712				11011.2	11127.3		11011.2	11127.3		182.668	220.354				0.23929	0.893536													-0.0188905
			52.9086															248	440				8495.87	12268.8		8495.87	12268.8		252.815	106.615				1.89767	0.152324													0.0132421
			37.3444															608	256				6612.08	10179		6612.08	10179		134.678	180				0.741854	2.38124													0.0577708
			61.2077															256	520				11844.5	14873.2		11844.5	14873.2		2.75705	353.365				0.765211	0.15679													0.0358461
			19.8654															280	336				7708.59	11333.6		7708.59	11333.6		355.668	90.7893				0.0616174	0.356871													0.0488778
			-27.5552															296	760				9490.48	13900.1		9490.48	13900.1		115.712	316.405				2.46888	1.81183													-0.0328763
			49.6518															208	488				8972.55	13593.7		8972.55	13593.7		357.31	7.33338				0.690572	0.151703													0.196438
			0.970183															256	584				10687.8	11970.3		10687.8	11970.3		312.892	231.173				1.48628	2.37051													0.161648
			-45.6986															272	232				11566.2	15015.7		11566.2	15015.7		236.903	122.604				3.49439	2.93374													0.0683953
			51.0676															480	432				7886.24	10118.1		7886.24	10118.1		52.0895	57.6515				3.42424	0.775898													0.0524737
			24.3304															424	488				11010	13924.2		11010	13924.2		216.86	174.113				2.16876	1.4004													-0.0358259
			7.75255															232	624				10262.5	9778.7		10262.5	9778.7		184.183	108.153				0.267001	0.269962													0.101712
			36.8653															408	688				8389.18	9782.17		8389.18	9782.17		219.861	59.9446				0.0991716	0.063242													0.10195
			30.9263															496	528				9086.73	8327.83		9086.73	8327.83		232.115	177.015				0.658698	1.32281													-0.0646445
			50.757															480	320				8496.51	8834.12		8496.51	8834.12		0	297.881				0.294201	0.775898													-0.0343188
			27.7364															216	432				7847.13	9781.84		7847.13	9781.84		37.4823	257.379				0.149129	0.269962													-0.0268899
			-28.2832															152	320				10826.4	12153.8		10826.4	12153.8		178.092	234.579				0.699356	0.238302													0.0988006
			8.43009															224	200				8129.03	10382.6		8129.03	10382.6		250.194	295.023				1.80347	0.153876													0.00516995
			19.2136															264	816				7958.8	14790.7		7958.8	14790.7		153.647	7.18222				3.42806	1.31031													0.0189917
			84.4022															176	352				9730.23	16096.4		9730.23	16096.4		179.326	68.7439				1.0649	2.85114													0.0608563
			15.852															296	296				8336.21	12488.8		8336.21	12488.8		177.991	21.6995				0.0932952	1.2359													0.0825791
			52.3451															216	232				12804.8	14830.1		12804.8	14830.1		179.066	63.9329				0.398712	1.39854													0.0528221
			27.8565															1584	304				9330.38	12420.3		9330.38	12420.3		235.587	1.88282				2.89318	0.581594													-0.01005
			3.67569															680	296				8865.05	16542.6		8865.05	16542.6		21.4507	142.721				4.21642	0.921139													0.137757
			9.79065															560	192				12326.5	8444.01		12326.5	8444.01		137.02	182.456				5.31997	0.598976													0.0526576
			4.79414															256	352				11000.7	10050.5		11000.7	10050.5		241.873	78.3238				1.78931	1.16016													0.0173283
			-52.9294															272	536				12229.1	9654.68		12229.1	9654.68		247.299	270				0.587688	1.48918													0.204824
			-3.11837															288	440				13660.7	12784.4		13660.7	12784.4		254.049	180				0.294832	0.658889													-0.0503358
			-10.2712															248	400				13920.4	8687.17		13920.4	8687.17		295.597	255.078				3.61491	2.04084													-0.0330187
			38.4991															360	1320				8741.49	9699.57		8741.49	9699.57		65.7642	256.731				1.98982	0.576069													-0.0884656
			63.6432															368	232				9739.26	5386.16		9739.26	5386.16		358.919	179.411				2.47244	0.126407													-0.0531795
			57.8687															560	400				10595.4	4919.52		10595.4	4919.52		325.502	70.7153				1.51819	1.27372													-0.025416
			8.39017															424	360				13281.4	7402.72		13281.4	7402.72		239.365	175.977				3.56505	0.787713													-0.0297094
			-26.8775															208	512				11150.8	5262.25		11150.8	5262.25		123.491	121.553				0.0980673	2.42104													0.0662455
			30.6747															216	432				10724	5200.76		10724	5200.76		35.8526	108.297				3.38264	0.602445													0.0348344
			71.3122															248	680				6562.12	11882.6		6562.12	11882.6		102.584	342.046				0.221188	0.0803539													-0.0168812
			-2.2218															328	240				8018.53	4335.96		8018.53	4335.96		151.682	66.651				0.0945957	3.12223													-0.0355648
			21.3491															280	272				10288.2	11027.9		10288.2	11027.9		102.233	207.982				1.50274	1.11732													-0.0139387
			26.3045															224	952				11055.4	5975		11055.4	5975		62.4921	119.846				2.83858	1.8678													0.169451
			-50.7572															288	504				13132	5706.78		13132	5706.78		217.596	302.604				1.91673	0.557092													0.165715
			59.1573															512	408				11375.8	5792.31		11375.8	5792.31		308.938	180				1.02651	0.0855654													-0.00441498
			48.5472															328	360				11362.8	11054.4		11362.8	11054.4		176.187	1.74391				2.29515	0.324688													-0.0422955
			29.2903															464	408				8766	7175.03		8766	7175.03		230.859	135.903				0.82075	2.88163													-0.280864
			84.305															272	824				13169.6	6090.78		13169.6	6090.78		249.573	184.324				0.977751	2.10647													-0.140682
			-17.6285															416	280				14479.7	7256.55		14479.7	7256.55		32.9224	156.45				4.63732	0.721775													-0.191304
			-16.273															480	296				9000.08	5672.31		9000.08	5672.31		268.09	172.444				0.368521	1.98874													-0.156433
			35.4295															448	1400				9492.59	5659.86		9492.59	5659.86		178.473	273.44				0.562919	0.884499													-0.0712339
			55.2054															248	184				11721.6	8746.58		11721.6	8746.58		246.087	282.431				2.57576	5.09263													0.0393918
			13.4226															592	160				9530.07	11248.2		9530.07	11248.2		293.093	350.027				0.912899	0.325185													-0.153157
			-5.93782															296	280				10663.1	6642.09		10663.1	6642.09		49.7667	32.3236				0.485602	0.0511418													0.0690477
			-24.4917															240	624				8309.52	7315.31		8309.52	7315.31		207.729	332.188				0.518422	0.446767													-0.0657002
			-46.1045															368	248				10971.2	6972.83		10971.2	6972.83		101.193	159.291				1.02809	1.9212													-0.144453
			50.0272															368	656				11389.6	10124.4		11389.6	10124.4		282.466	5.14334				4.24887	0.11515													-0.245813
			71.0089															216	552				11001.1	11791.9		11001.1	11791.9		224.331	247.177				5.13028	0.944677													-0.178982
			5.85534															448	416				8968.75	7608.77		8968.75	7608.77		219.133	109.132				1.0445	4.2573													-0.0890957
			-24.2157															272	352				6680.86	10036.8		6680.86	10036.8		20.6164	327.934				1.87921	3.15683													0.307924
			9.95305															432	288				12236.3	8174.57		12236.3	8174.57		0.954483	354.487				0.484339	2.72531													0.306533
			-51.7325															216	288				10272.7	8731.37		10272.7	8731.37		106.843	163.173				3.96142	1.64522													0.212035
			54.2966															288	392				12721.9	10323.5		12721.9	10323.5		330.718	269.369				1.31114	1.27726													0.195096
			82.12															272	728				11204.2	6694.31		11204.2	6694.31		84.8502	90				2.14809	0.666131													0.282878
			28.745															488	304				10280.6	12602.4		10280.6	12602.4		145.866	65.5513				2.60994	0.126729													0.0705963
			45.9177															1064	224				8088.11	11204.6		8088.11	11204.6		7.45154	131.819				0.791085	3.43551													0.0795105
			7.49256															568	320				8705.49	11465.4		8705.49	11465.4		1.14533	324.682				0.522209	2.7816													0.243351
			34.9326															208	480				10083.5	6095.81		10083.5	6095.81		310.247	243.911				2.29515	3.43712													0.0137334
			37.8752															304	352				13740.4	5788.57		13740.4	5788.57		293.583	32.7691				1.31401	1.61499													-0.183847
			48.0234															448	248				10529.7	8253.67		10529.7	8253.67		21.325	108.297				0.483708	2.93664													-0.0103444
			17.2359															432	768				11588.2	11317.5		11588.2	11317.5		50.2025	253.345				0.219724	1.67434													0.146918
			34.068															296	224				13016.6	11006.8		13016.6	11006.8		357.137	90.5741				2.65807	0.972338													0.0967145
			-1.68421															256	504				14072.9	8312.31		14072.9	8312.31		228.036	178.22				2.39282	1.40785													0.0470811
			73.5533															304	600				11994.1	10813.4		11994.1	10813.4		357.245	320.44				2.47503	2.11732													0.0282613
			2.31864															328	312				9159.9	11280.6		9159.9	11280.6		265.624	183.329				0.638974	1.79942													-0.0720392
			35.8519															344	248				11983.4	11358.6		11983.4	11358.6		74.359	87.557				2.03243	0.814088													-0.0260711
			29.6604															488	416				11144.3	10721.3		11144.3	10721.3		93.637	45.7823				2.67132	0.524284													0.0652796
			68.1698															432	240				6619.2	11249.7		6619.2	11249.7		202.97	322.427				1.09152	0.972982													0.0910152
			2.53529															264	312				12660.8	11560.4		12660.8	11560.4		175.754	91.0981				0.247022	0.404953													-0.0462505
			34.2162															224	512				10001.3	8740.31		10001.3	8740.31		249.958	319.68				0.00307692	1.80219													0.0910001
			26.187															336	208				10089.2	8144.18		10089.2	8144.18		114.904	149.542				3.98793	2.11696													0.0484268
			53.1184															256	272				12331.4	12262.1		12331.4	12262.1		329.954	302.116				2.33239	3.83263													-0.0328307
			52.0739															296	184				10156.2	9724.14		10156.2	9724.14		8.65626	322.908				0.729862	3.39949													0.0710645
			4.35659															328	328				10377.8	9940.79		10377.8	9940.79		109.388	232.079				1.733	3.96776													0.0934595
			51.4138															296	224				13309.9	8990.84		13309.9	8990.84		308.824	70.8904				2.60442	0.631714													-0.0188287
			62.0924															288	1184				12612	8323.17		12612	8323.17		150.399	113.161				3.41925	3.83263													0.00118187
			38.7815															272	384				11981.8	7701.95		11981.8	7701.95		5.35236	102.431				1.99809	0.508202													0.0622823
			10.3915															368	664				6243.74	8240.84		6243.74	8240.84		178.966	216.152				0.0412175	0.850756													0.0202613
			81.3809															240	504				10880.4	8503.71		10880.4	8503.71		178.804	62.3432				3.26678	1.31328													-0.0518233
			31.1862															376	288				12145.5	8723.98		12145.5	8723.98		102.303	359.183				0.56167	0.0884741													0.0487909
			55.493															464	264				4240.24	7263.03		4240.24	7263.03		74.3248	320.653				0.479074	2.44805													-0.036573
			79.1998															488	600				10537.3	8085.25		10537.3	8085.25		179.319	347.041				2.82308	0.0743004													-0.0398443
			35.8696															248	432				6250.32	8446.92		6250.32	8446.92		292.828	109.835				3.43183	0.354133													0.00715479
			39.8017															464	432				5208.94	11205.4		5208.94	11205.4		51.7179	62.9999				1.32301	1.31264													-0.0870688
			-12.0088															272	208				7573.26	12374.6		7573.26	12374.6		216.638	1.69834				2.38935	1.79748													0.0105158
			-3.70732															304	216				9603.83	9226.19		9603.83	9226.19		359.077	7.82738				2.75045	0.909939													0.063845
			32.8117															776	216				7329.22	10080.8		7329.22	10080.8		268.608	312.734				3.50602	0.444838													0.103864
			40.2189															216	336				12603.1	8696.38		12603.1	8696.38		1.02352	270				1.09734	0.265359													0.139456
			-13.1541															320	224				9028.95	8146.87		9028.95	8146.87		37.2159	185.437				1.40615	0.693792													0.0954784
			-33.8704															784	200				11270	13156.8		11270	13156.8		119.043	300.197				0.0739323	0.579608													0.13001
			-31.334															528	464				10838	8889.93		10838	8889.93		317.44	42.1194				1.72102	0.167578													-0.106893
			-19.5379															384	264				9323.04	9704.4		9323.04	9704.4		244.646	187.333				2.80919	0.507237													0.10696
			-3.66367															224	296				13290.8	11256.2		13290.8	11256.2		1.78251	112.333				1.49815	0.456551													0.0840374
			30.3533															352	448				12523.6	8791.51		12523.6	8791.51		48.5561	275.922				1.41572	2.23641													0.0611647
			-12.9337															248	240				12623.8	12940.7		12623.8	12940.7		252.026	92.6294				2.25745	2.2377													0.132716
			-15.5828															904	312				13937.9	10309.4		13937.9	10309.4		86.1741	180				1.02249	2.47507													0.260024
			41.5009															376	544				16468.3	11797		16468.3	11797		123.495	55.2664				4.40806	2.46253													0.160203
			-41.904															152	288				14406.2	9474.99		14406.2	9474.99		69.4787	254.215				0.499821	0.630749													0.150451
			17.3344															496	320				16503.9	10716.5		16503.9	10716.5		324.217	7.82738				1.37851	1.32129													-0.180749
			-4.22778															360	584				14921.2	13371.6		14921.2	13371.6		154.681	270				3.51712	4.26312													-0.258835
			-1.88251															840	504				12104.9	8927.1		12104.9	8927.1		180	47.6252				4.37793	0.937601													-0.251216
			-3.02829															224	512				15051.2	7714.3		15051.2	7714.3		187.33	239.945				3.88312	2.32969													-0.195961
			1.73013															176	648				7764	9090.36		7764	9090.36		50.0242	246.372				0.68643	0.512383													-0.0995985
			46.4459															328	576				8659.88	8529.59		8659.88	8529.59		172.904	0				0.57324	0.325828													0.0452218
			-11.4939															408	296				10211.8	8665.91		10211.8	8665.91		266.931	68.9054				2.92224	2.86244													-0.0810179
			-8.29574															264	336				2880.51	12751.1		2880.51	12751.1		309.565	38.9917				0.112873	2.16951													-0.165304
			-22.1146															232	328				8655.16	9810.35		8655.16	9810.35		358.583	298.858				1.60019	2.1991													0.0820775
			-8.20145															600	248				6472.03	11808.2		6472.03	11808.2		301.093	100.095				2.54534	3.11515													0.0491303
			30.1189															192	232				8468.15	15744.8		8468.15	15744.8		268.993	60.3447				2.14021	4.21125													-0.0508622
			11.4698															368	296				10971.8	9330.33		10971.8	9330.33		359.655	11.9147				2.02949	3.03842													0.0805414
			-1.94782															272	1224				8903.79	9816.28		8903.79	9816.28		225.033	90.9591				0.872543	0.415889													0.100735
			0.71742															328	328				11117	11060.5		11117	11060.5		181.842	99.3875				0.500778	2.41653													-0.0290135
			-5.37389															184	616				11515.1	11015.5		11515.1	11015.5		197.827	105.824				5.27584	0.508524													-0.0970405
			15.9631															312	552				10894	12476.9		10894	12476.9		7.57971	359.272				1.20545	0.762303													0.15565
			-11.5026															248	352				6562.31	12482.4		6562.31	12482.4		326.096	84.6394				0.840837	0.405918													-0.0223777
			-32.9313															264	368				3063.53	8597.08		3063.53	8597.08		116.724	62.1193				0.996195	4.38758													0.0273558
			-41.2529															304	232				13753.9	8557.69		13753.9	8557.69		0	282.982				1.75745	4.99646													0.1198
			-0.905458															224	216				3628.75	12833.8		3628.75	12833.8		127	271.457				0.588946	2.72634													-0.0261608
			3.33462															696	1096				11717.6	5929.87		11717.6	5929.87		123.678	286.018				0.709892	0.533612													0.12721
			-16.213															632	496				14071.4	12027.3		14071.4	12027.3		223.972	296.38				1.45054	0.411386													0.00753669
			-1.60092															272	432				10741.1	5870.9		10741.1	5870.9		90.8607	241.142				3.11353	0.691219													-0.156006
			8.56645															496	280				11768.3	4443.02		11768.3	4443.02		160.551	342.18				1.17755	0.253779													-0.145311
			-1.17404															336	288				13768	10679.8		13768	10679.8		178.465	110.861				1.4832	0.107752													-0.135469
			-0.12303															832	152				13919.9	5908.13		13919.9	5908.13		270.55	89.6993				4.30184	0.256353													-0.0808695
			2.57948															296	376				14984.4	4798.3		14984.4	4798.3		312.414	273.199				2.13316	0.228048													-0.235524
			6.86183															320	344				14570.1	5393.63		14570.1	5393.63		185.622	89.6969				3.38533	0.899646													-0.000226919
			24.3486															464	296				12231.1	9963.68		12231.1	9963.68		89.7066	45.2315				4.18136	0.828562													-0.0384149
			-44.7018															216	320				12800	7366.93		12800	7366.93		2.94261	269.514				4.09131	0.963976													-0.10737
			38.956															408	272				13398.7	4990.61		13398.7	4990.61		172.282	346.254				2.26271	0.347057													0.186965
			-14.1397															240	256				14905.3	10395.6		14905.3	10395.6		270.578	83.096				0.660114	1.81772													0.0378732
			30.1903															248	296				14897.3	4405.37		14897.3	4405.37		325.312	267.031				3.9884	0.383832													-0.0588023
			54.5105															280	272				6654.35	7964.23		6654.35	7964.23		206.977	322.715				3.97995	1.62526													-0.109303
			-7.47685															536	400				9305.58	5261.34		9305.58	5261.34		306.239	69.2991				1.39525	0.0739788													-0.0271204
			18.1384															504	488				10157.2	7388.61		10157.2	7388.61		8.8524	167.564				0.753109	0.809263													-0.00766833
			0.797951															192	240				12052.5	8095.28		12052.5	8095.28		115.895	113.276				3.82389	0.458347													0.0219184
			47.4776															504	384				11135.3	7519.7		11135.3	7519.7		211.882	250.204				1.38318	1.40624													0.00134161
			-24.3608															336	240				10894.6	10964		10894.6	10964		251.038	116.505				2.06964	1.01054													0.0176519
			0.996281															416	208				11510.8	9957.7		11510.8	9957.7		243.028	20.0524				3.12731	2.04569													0.0366203
			11.5819															304	176				12281.8	6944.05		12281.8	6944.05		230.456	47.0785				1.21464	1.18205													0.0522357
			20.5076															464	200				14125.8	12053.8		14125.8	12053.8		151.003	148.832				0.488344	3.7147													0.0335433
			34.9446															256	952				12530.9	11291.7		12530.9	11291.7		87.4393	126.648				3.49837	1.9943													0.0538049
			16.1972															680	256				10872.4	9549.12		10872.4	9549.12		181.986	266.217				3.83017	0.0447089													-0.139272
			107.758															424	456				10598.6	5695.82		10598.6	5695.82		0.593109	209.44				0.664709	1.17562													-0.133003
			127.235															272	360				10553.7	5017.33		10553.7	5017.33		309.237	251.703				0.266945	0.901576													-0.169651
			39.241															200	424				11284.8	8072.61		11284.8	8072.61		285.02	314.93				3.39979	0.0443873													-0.105995
			50.7167															432	368				14681.9	9466.54		14681.9	9466.54		241.587	77.7572				2.80448	0.0105442													-0.0855185
			32.6245															224	424				13137.4	12844		13137.4	12844		0	263.71				0.848803	0.59955													-0.0620417
			43.4773															240	1136				13267.4	12843.8		13267.4	12843.8		358.932	112.632				0.169469	0.0511418													-0.173283
			46.9033															432	672				6592.73	8419.53		6592.73	8419.53		89.1131	41.2011				0.446097	1.03345													-0.163538
			85.732															248	280				10265.9	8680.24		10265.9	8680.24		314.653	316.054				4.53618	0.688003													-0.000676982
			71.1678															216	304				9093.17	12085		9093.17	12085		336.986	268.778				0.348215	3.02509													0.109438
			57.1178															304	288				11594.3	7894.55		11594.3	7894.55		268.199	270				0.485445	0.568993													0.107335
			9.63718															160	424				9805.61	7295		9805.61	7295		282.604	104.072				2.41744	1.26954													-0.0282644
			52.2933															816	432				10340.2	6813.71		10340.2	6813.71		59.5154	101.937				0.861336	0.846574													0.00402787
			91.8283															456	456				13761.4	7972.49		13761.4	7972.49		115.558	90.3131				0.0612393	1.03409													-0.0373446
			102.202															728	288				10663	8184.05		10663	8184.05		243.292	186.953				0.0259693	0.387584													0.0119828
			45.5654															280	264				10639.1	8269.09		10639.1	8269.09		241.082	266.737				2.97083	0.440978													-0.0126733
			122.308															920	216				12136	8009.28		12136	8009.28		185.12	165.854				0.554268	0.781602													0.0879517
			41.6134															312	200				9684.43	9279.15		9684.43	9279.15		230.922	123.929				0.338447	1.15085													0.0557285
			44.6311															216	176				9897.82	5758.78		9897.82	5758.78			99.3875				1.18636	0.426182													0.210406
			108.411															200	440				12584.4	9103.27		12584.4	9103.27			260.612				1.67242	0.227726													0.0448007
			25.5584															936	432				15369.6	8397.27		15369.6	8397.27			91.3063				1.04303	0.410743													-0.0921373
			36.4964															696	336				12721.2	12884.5		12721.2	12884.5			303.075				2.52144	1.26457													-0.0931387
			119.727															1216	808				11954.7	9490.08		11954.7	9490.08			91.6711				3.07742	0.29302													-0.14426
			86.3246															192	280				11462.8	10077.5		11462.8	10077.5			61.6381				1.97343	0.0440656													-0.0753074
			74.4491															208	320				7677.09	6161.3		7677.09	6161.3			270.665				2.7798	0.784753													-0.051726
			173.156															360	216				12034.8	7955.75		12034.8	7955.75			65.5258				0.784467	0.756835													-0.0417198
			70.263															392	80				11320.8	9115.4		11320.8	9115.4			85.6226				1.03565	2.04535													0.0571696
			72.2293															296	272				10088.8	8686.7		10088.8	8686.7			77.3747				0.349188	0.504664													0.0583139
			74.8639															184	240				6453.12	12056		6453.12	12056			281.306				0.159908	0.134127													0.0320737
			60.0079															280					12958.3	9159.94		12958.3	9159.94			157.77				3.24906	0.1367													0.0283784
			75.9366															440					12312.6	9695.13		12312.6	9695.13			162.767				0.0675364	0.070119													0.0774983
			22.2476															1080					11759.6	9222.17		11759.6	9222.17			172.667				2.94275	1.45449													0.0271606
			36.3603															296					13802.7	6949.67		13802.7	6949.67			148.742				1.54729	0.846574													-0.0044549
			75.8345															312					10658	10685.1		10658	10685.1			330.977				0.223757	1.3091													-0.0420164
			87.082															488					12911.8	8458.81		12911.8	8458.81			286.466				2.25317	0.366356													0.0268896
			69.0227															752					13851.1	8785.97		13851.1	8785.97			258.172				1.22202	0.639756													0.0160449
			77.4715															168					9437	9877.42		9437	9877.42			122.957				0.693068	1.27243													0.0590432
			87.13															288					16509.6	6873.58		16509.6	6873.58			303.477				0.264042	0.110003													0.0425707
			27.2423															368					12441.2	8441.92		12441.2	8441.92			6.05739				0.265974	1.98102													0.107316
			88.5648															224					14360.2	9842.45		14360.2	9842.45			169.995				0.95033	0.347379													0.143063
			64.8821															232						10614			10614			2.37237					1.39949													0.0288453
			63.8521															216						13553.5			13553.5			174.966					1.14989													-0.140889
			42.2125															304						12584.1			12584.1			218.955					0.352203													-0.0760778
			100.995															344						4144.07			4144.07			61.883					2.78432													-0.107176
			26.1546															952						7746.14			7746.14			47.9032					0.229518													-0.135234
			79.6172															224						7310.21			7310.21			67.8744					4.18375													-0.122204
			31.764															248						4730.09			4730.09			268.976					0.765278													0.076849
			50.7961															240						6779.32			6779.32			0					0.534259													0.000926167
			48.3748															184						4674.55			4674.55			284.602					0.05													-0.0529676
			45.8829															608						8412.34			8412.34			125.562					1.53241													0.107226
			35.0763															640						5804.32			5804.32			86.7372					2.29537													-0.0583441
			83.4499															208						7066.88			7066.88			272.104					1.33242													-0.0705524
			29.9254															136						5198.56			5198.56			67.5875					0.181481													0.0217939
			49.1835															344						6163.16			6163.16			53.4056					0.374317													0.0873923
			23.8463															400						4878.04			4878.04			118.317					2.00741													0.0887616
			70.806															256						8322.5			8322.5			244.901					1.47315													0.0122205
			70.0384															472						8684.3			8684.3			115.782					0.505093													-0.0827093
			81.2449															336						9267.65			9267.65			258.009					2.04621													-0.04147
			44.4049															232						9647			9647			250.158					4.76079													-0.00449213
			19.4339															304						6258.18			6258.18			330.356					0.591204													0.0950827
			81.4279															176						4784.47			4784.47			184.967					1.68261													0.19283
			43.5144															232						5845.23			5845.23			109.721					0.151852													0.0589943
			97.701															320						4746.28			4746.28			270					0.678348													0.0417522
			53.7316															256						13028.1			13028.1			59.2401					2.66368													0.152488
			99.2223															248						5526.07			5526.07			260.612					1.10629													0.0463074
			86.3609															392						5094.05			5094.05			182.934					1.68389													-0.0113329
			112.302															312						8512.79			8512.79			29.7276					0.298148													-0.0503695
			81.6681															288						4462.19			4462.19			120.867					1.2375													-0.0168815
			77.3238															288						3729.62			3729.62			170.462					2.17731													-0.0706945
			117.946															200						8541.45			8541.45			242.852					2.58458													-0.021761
			61.3329															232						12703.6			12703.6			292.456					1.84121													0.0532643
			50.4274															512						7709.51			7709.51			47.5839					2.46574													0.0483215
			120.447															488						8366.92			8366.92			216.951					1.35602													-0.00563546
			133.263															296						12424			12424			133.727					3.47685													-0.0146699
			153.822															232						13894.2			13894.2			0					1.93075													0.00982169
			149.441															256						10078.3			10078.3			163.173					1.47269													0.0926937
			138.256															296						10082.4			10082.4			179.125					1.19719													0.0179017
			136.157															368						10106.8			10106.8			227.47					0.403421													-0.0769737
			121.9															528						6304.67			6304.67			61.0752					0.705556													-0.14451
			120.164															168						6872.16			6872.16			358.268					1.52222													-0.134736
			144.671															704						6370.47			6370.47			187.257					0.832955													-0.116105
			138.519															856						11170.5			11170.5			177.938					1.75151													-0.130783
			140.72															296						14532.1			14532.1			209.334					1.36157													-0.0111385
			124.251															240						9273.39			9273.39			231.053					2.7037													-0.127033
			138.95															456						10759.9			10759.9			220.899					2.1151													-0.108539
			107.796															312						11603.2			11603.2			180.602					1.81343													0.0227874
			147.479															536						7008.19			7008.19			270					1.06852													-0.0183724
			143.367															248						6931.52			6931.52			110.95					0.558027													0.110175
			133.382															360						8263.08			8263.08			235.158					1.13531													-0.071821
			141.311															224						8272.26			8272.26			69.6789					1.52963													0.0069961
			142.643															280						12775.5			12775.5			102.365					0.911111													-0.0086147
			177.075															208						9722.89			9722.89			78.2793					3.23426													0.0263973
			100.876															464						7867.66			7867.66			156.023					0.710185													-0.103533
			128.8															424						7241.72			7241.72			287.078					1.1641													0.0410799
			127.062															264						11256.3			11256.3			96.2896					0.881481													-0.0441807
			116.102															304						10700.9			10700.9			0.809674					0.12037													0.0284093
			114.355															336						10378			10378			164.774					0.917593													-0.0123885
			137.159															376						9249.5			9249.5			92.02					0.368576													0.0136063
			135.215															264						8031.49			8031.49			75.3621					2.3463													0.0235634
			147.87															312						7445.35			7445.35			283.809					0.465741													-0.0016498
			142.114															688						9002.92			9002.92			357.015					0.877686													0.104271
			132.073															504						13357.9			13357.9			291.642					3.54371													-0.0228798
			137.645															288						9293.6			9293.6			303.937					2.94676													0.0457633
			140.631															272						9269.21			9269.21			273.375					1.48241													-0.0242588
			138.173															360						9761.41			9761.41			0					1.93203													-0.0168296
			126.45															552						7650.81			7650.81			36.6908					3.05926													0.0198284
			132.546															344						11153.4			11153.4			110.273					2.46574													0.200137
			154.467															304						7825.02			7825.02			309.578					2.9963													-0.146932
			126.165															376						7770.07			7770.07			166.571					0.996296													-0.135361
			133.058															496						11517.9			11517.9			301.102					0.123611													-0.0234159
			140.249															512						12013			12013			203.028					0.230556													-0.0512406
			133.203															736						10313.5			10313.5			319.801					2.09074													-0.0417387
			121.588															360						8278.97			8278.97			178.196					0.122222													0.0794408
			144.892															272						9893.65			9893.65			57.6846					0.416667													-0.129463
			125.124															192						9136.53			9136.53			291.826					1.0463													-0.0962203
			152.183															328						6602.76			6602.76			359.581					1.93889													0.0576785
			118.85															400						6608.91			6608.91			303.945					2.02005													0.0139473
			137.55															672						8693.92			8693.92			183.932					1.56628													-0.0964217
			121.098															216						10935.2			10935.2			270.183					0.472222													0.0153858
			107.107															344						11561.6			11561.6			55.9992					0.556114													0.176806
			144.509															216						8433.59			8433.59			11.9579					1.18611													-0.271406
			126.424															296						7132.79			7132.79			54.144					3.88194													-0.174815
			123.799															384						6466.61			6466.61			198.37					0.59213													-0.157765
			144.883															400						6198.07			6198.07			241.51					0.704421													-0.108617
			130.22															376						12992.3			12992.3			272.798					1.55833													-0.0710999
			126.212															272						6328.06			6328.06			157.044					0.29537													0.0294957
			149.163															632						11353			11353			270.991					0.178704													-0.163841
			144.074															256						6865.38			6865.38			71.9241					2.29907													0.0914903
			152.287															256						8178.6			8178.6			353.955					3.64444													-0.0322736
			154.378															448						9374.71			9374.71			156.693					0.386111													-0.0655279
			140.61															240						6669.55			6669.55			143.187					2.75936													0.231204
			144.68															480						10228			10228			352.957					1.18333													0.162368
			139.484															448						10170.8			10170.8			195.128					1.22717													-0.239152
			145.218															200						8644.42			8644.42			17.4294					0.247777													-0.11248
			146.908															232						9047.38			9047.38			181.148					0.30415													0.0256102
			118.505															648						10695.6			10695.6			3.32731					2.29815													0.169006
			143.982															272						6526.04			6526.04			41.2639					3.32963													-0.15099
			142.429															304						6581.23			6581.23			118.459					1.34352													-0.0542946
			130.21															240						9400			9400			42.2936					2.38148													0.060205
			146.381															288						11323			11323			352.957					2.75926													-0.0465717
			119.417															208						9173.51			9173.51			136.581					0.128095													-0.255288
			121.043															184						7141			7141			351.622					1.8019													-0.0945684
			147.907															280						11208.4			11208.4			0.368506					2.59167													-0.0867534
			140.437															328						9602.74			9602.74			357.978					2.8733													-0.0528902
			132.505															208						10314.4			10314.4			112.475					1.23929													-0.0776732
			152.954															280						13108			13108			212.967					0.0583333													0.0333921
			149.121															240						8677.76			8677.76			358.231					0.181039													-0.125545
			131.096															288						13671.8			13671.8			183.648					4.51991													-0.160167
			147.177															712						11751.3			11751.3			243.612					2.42957													0.172707
			125.632															280						8137.55			8137.55			71.3626					3.23796													-0.0129653
			128.333															464						10399			10399			275.279					2.35239													-0.0272662
			129.658															304						10674.2			10674.2			178.219					0.997222													-0.16743
			122.171															200						11088.7			11088.7			314.67					0.996296													-0.0961215
			123.488															104						10842.8			10842.8			265.981					1													-0.0650824
			156.086															600						13097.8			13097.8			90					1.1787													-0.0772414
			102.064															304						8050.92			8050.92			356.405					0.87963													-0.0693235
			140.688															208						7234.86			7234.86			90					1.11574													0.0785676
			107.59															416						11668.8			11668.8			322.698					0.762963													-0.150842
			118.075															288						6579.13			6579.13			114.213					1.56461													-0.144621
			145.218															368						14352.7			14352.7			90.3826					0.062963													-0.0473433
			148.136															248						11383.8			11383.8			0					2.12037													0.095635
			132.162															320						7325.68			7325.68			286.442					0.00740741													-0.0466225
			115.374															296						10257.8			10257.8			311.392					0.175926													-0.0757649
			134.568															344						8353.97			8353.97			209.126					0.938524													0.292902
			137.901															616						13100			13100			269.401					0.346296													0.294312
			129.203															184						13532.3			13532.3			4.46159					1.29213													0.131244
			131.958															248						10191.2			10191.2			150.693					1.93043													0.265784
			127.518															184						8991.51			8991.51			253.376					1.29259													0.0588625
			137.647															240						8549.29			8549.29			67.1715					2.14676													0.215089
			149.793															256						8471.91			8471.91			216.313					2.2963													0.186708
			128.011															296						8445.96			8445.96			311.215					1.11481													-0.00122343
			129.554															328						14062.1			14062.1			169.501					2.58333													-0.00824837
			147.588															296						13465.3			13465.3			176.798					0.525926													0.178723
			136.206															384						7956.76			7956.76			211.402					1.80285													0.194345
			109.881															1368						9131.4			9131.4			36.548					3.06065													0.204432
			131.001															264						10109.5			10109.5			131.967					3.69705													0.0894544
			142.418															232						12975.9			12975.9			0.593978					0.311805													0.199334
			121.289															400						9349.74			9349.74			134.365					2.29815													0.196593
			134.035															320						7583.47			7583.47			332.576					1.71435													0.12523
			173.287															248						14245.8			14245.8			120.902					0.15361													-0.283909
			144.551															296						8961.39			8961.39			255.343					1.25396													0.0743943
			114.181															608						11618.2			11618.2			57.4203					0.298148													0.165347
			136.592															368						8601			8601			69.0647					2.47083													0.248493
			120.924															232						13082.1			13082.1			321.873					4.91668													0.148829
			141.698															320						9318.51			9318.51			81.5369					0.303704													0.0458413
			132.88															720						6830.81			6830.81			56.4298					1.76852													0.172444
			133.076															296						6806.6			6806.6			351.77					0.128493													0.0859139
			137.571															328						11101.2			11101.2			4.03815					1.88519													-0.294596
			134.995															376						9604.53			9604.53			314.331					0.235185													0.0236865
			122.177															256						8220.45			8220.45			175.158					2.08935													0.120732
			143.563															440						8794.36			8794.36			77.3132					1.28968													0.208384
			127.5															272						7294.46			7294.46			242.872					1.13102													0.0814664
			118.548															256						7148.52			7148.52			72.8025					0.377905													0.101315
			156.342															304						11612.1			11612.1			195.16					0.948411													0.107841
			132.864															248						10829.4			10829.4			354.447					4.76944													0.123131
			140.535															288						10041.3			10041.3			218.879					2.23502													-0.0780868
			166.293															480						11899.7			11899.7			160.619					2.38875													0.134876
			152.607															296						14223.2			14223.2			223.755					0.355093													0.155974
			139.731															288						8636			8636			324.507					2.96898													0.0101586
			149.927															320						11632.8			11632.8			147.936					1.18519													0.0451786
			137.575															192						9352.39			9352.39			268.792					3.35926													0.0427913
			145.736															216						9091.68			9091.68			238.249					1.52697													0.0114936
			133.941															480						8191.37			8191.37			180					1.64907													-0.0552134
			116.51															136						10839.7			10839.7			150.376					0.283499													0.0632637
			126.99															424						13416.9			13416.9			70.4544					0.383333													0.167259
			131.843															552						8074.77			8074.77			175.158					2.05741													-0.00926123
			152.554															352						14886			14886			324.942					0.125													0.0916579
			148.716															200						11678.8			11678.8			229.432					2.61898													0.0878037
			151.086															504						7738.94			7738.94			203.896					2.53333													0.0388837
			137.23															904						9477.84			9477.84			176.213					1.88241													0.0677758
			138.511															272						8777.09			8777.09			330.77					0.591667													0.0835209
			113.471															392						8697.38			8697.38			138.15					1.47407													-0.0433578
			147.59															320						8781.33			8781.33			233.248					1.06852													0.166407
			151.673															160						11044.9			11044.9			50.8363					2.24583													-0.0764925
			150.988															224						9525.2			9525.2			37.9077					3.3313													0.0142657
			139.485															480						7811.06			7811.06			347.34					2.12546													-0.0521224
			133.132															312						8383.56			8383.56			32.0967					1.88704													0.00524307
			152.674															928						12693.1			12693.1			153.703					0.953514													-0.107928
			161.732															320						6537.34			6537.34			85.6168					1.71299													-0.0186789
			136.877															416						8075.44			8075.44			209.788					2.23438													0.156124
			134.006															272						9186.67			9186.67			184.358					1.88704													-0.104974
			130.645															264						9156.63			9156.63			244.401					0.353704													0.116658
			146.235															936						11428			11428			352.351					2.24537													0.0143987
			134.307															408						8475.72			8475.72			50.488					0.291667													0.174155
			133.12															272						6598.91			6598.91			121.304					1.70926													-0.0890084
			157.964															240						9510.44			9510.44			192.299					1.71296													0.112126
			156.497															208						10488.7			10488.7			269.78					2.0037													-0.0195328
			141.713															456						8672.08			8672.08			270.644					1.59491													-0.0242452
			115.117															248						12301.8			12301.8			243.337					0.73791													-0.0071458
			147.225															552						14031.8			14031.8			38.5996					1.47403													-0.0286727
			118.686															320						9855.33			9855.33			203.734					4.54798													-0.0936895
			135.105															360						13504.3			13504.3			180.849					0.526852													0.0298946
			147.677															320						14245.5			14245.5			155.256					2.49676													-0.0274596
			111.53															232						11914.7			11914.7			231.931					2.82963													0.0569435
			154.143															360						9577.02			9577.02			99.8563					1.43767													-0.00112717
			132.193															264						9029			9029			4.12199					2.32315													0.052763
			156.011															272						11862.9			11862.9			336.73					1.25332													-0.0415975
			-108.036															248						13260.8			13260.8			24.5205					0.943056													0.0065346
			-100.124															448						8551.8			8551.8			47.6953					2.3547													-0.00411346
			-101.141															352						9476.06			9476.06			0					2.22729													-0.0338617
			-164.18															216						6385.23			6385.23			233.294					1.43217													-0.00169386
			-118.015															304						9683.25			9683.25			67.8684					3.77224													-0.0102077
			-123.7															240						7570.33			7570.33			344.568					1.7696													-0.019515
			-108.255															248						7661.47			7661.47			12.3241					1.63693													0.0296977
			-148.764															208						11976.7			11976.7			181.3					1.98138													0.0927824
			148.321															200						6803.87			6803.87			358.025					0.0740342													-0.0296417
			-110.145															288						4115.1			4115.1			90					3.65646													-0.0385476
			-117.598															240						10710.6			10710.6			62.9684					1.99948													0.050718
			153.092															232						9457.44			9457.44			358.154					0.658333													0.0596933
			-125.366															336						12628.6			12628.6			3.43945					0.303752													0.198537
			-163.775															232						10568.8			10568.8			117.506					0.839493													-0.198326
			-146.408															216						8511.71			8511.71			59.5832					1.5418													-0.245234
			171.635															296						12476.2			12476.2			169.315					2.37177													-0.209321
			-109.488															560						5809.86			5809.86			21.4482					1.08444													0.225418
			-150.293															296						5254.03			5254.03			323.452					0.396165													0.0145742
			-151.021															240						12279.6			12279.6			182.995					0.343619													-0.0716575
			-135.787															264						8042.18			8042.18			92.5326					0.972252													0.0103636
			-102.892															1008						8884.54			8884.54			282.672					0.541682													0.0766873
			-132.14															240						13918.6			13918.6			140.144					4.59028													-0.0763715
			177.44															248						13545.1			13545.1			24.0995					3.71111													0.217172
			-126.078															256						9008.38			9008.38			8.31567					2.86772													-0.0732241
			-120.669															272						9508.83			9508.83			0					1.61205													0.0873236
			-113.121															784						12553.8			12553.8			232.734					1.41111													-0.154844
			-145.943															320						8368.16			8368.16			174.957					1.09213													-0.0258851
			-105.214															408						11347.8			11347.8			257.787					4.53704													0.0293175
			-102.491															224						9921.74			9921.74			255.015					1.77024													0.130357
			-135.453															176						10112.6			10112.6			81.5687					0.0836822													-0.205755
			-179.918															768						9786.68			9786.68			114.062					0.722202													-0.160809
			176.847															472						11565.8			11565.8			0					1.40833													-0.142044
			-129.871															192						14725.3			14725.3			284.91					1.30778													0.148744
			-112.763															456						13780.4			13780.4			257.097					2.37814													0.0232527
			161.725															288						8988.18			8988.18			321.777					3.64722													-0.165706
			-124.202															568						10795.7			10795.7			0					0.565602													0.0706961
			-123.769															512						12081.6			12081.6			247.966					0.541044													0.0119448
			156.723															256						9910.03			9910.03			5.18631					1.78005													0.00965229
			-178.316															280						10480.8			10480.8			92.7983					0.239963													0.0824597
			-169.834															360						10480.4			10480.4			90					1.08962													0.00350582
			161.449															312						9521.6			9521.6			352.493					2.31882													-0.023947
			-141.149															320						13106.6			13106.6			321.7					0.877778													0.0131566
			163.53															360						13281.7			13281.7			38.8269					4.09756													0.0335156
			155.281															288						11183.9			11183.9			3.60976					4.58981													-0.0217792
			-170.501															240						12503.9			12503.9			351.567					1.77056													-0.00738736
			-175.034															256						11916.5			11916.5			220.033					1.31033													-0.0822174
			-170.754															328						12533.9			12533.9			273.509					5.19758													-0.0753595
			-147.962															280						11862.4			11862.4			4.31093					2.22888													0.0430058
			-120.771															344						14030.1			14030.1			249.051					0.940741													-0.0118677
			-174.718															312						8244			8244			243.03					0.970976													-0.053852
			-172.345															224						13433.2			13433.2			117.363					2.39401													0.0501174
			168.148															312						11066.2			11066.2			83.7909					0.538811													0.0163072
			-143.253															232						10322.3			10322.3			296.016					1.20061													-0.0360529
			161.326															224						10792.1			10792.1			311.967					2.7088													0.027936
			173.058															224						14012.2			14012.2			3.94454					1.76574													-0.130697
			-167.439															176						12310.1			12310.1			180					1.26823													0.0223662
			-133.993															408						8011.8			8011.8			298.583					1.47427													-0.184362
			-132.594															256						11565.5			11565.5			227.06					1.77222													0.2263
			-122.324															632						11556.4			11556.4			358.187					1.23115													0.217867
			-161.118															256						9887			9887			224.484					0.63545													0.140492
			-177.997															360						11391.7			11391.7			1.94673					1.4765													-0.0797168
			127.392															544						9989.18			9989.18			212.63					0.527778													0.129803
			177.917															192						9042.44			9042.44			154.314					0.964598													0.0232956
			179.77															184						12196.4			12196.4			235.307					2.25312													0.0311528
			-120.308															928						7776.96			7776.96			139.633					4.16222													0.0909982
			-158.176															288						10672.2			10672.2			98.3683					1.53148													-0.196195
			146.504															184						15115.2			15115.2			268.08					1.87286													0.0132156
			-111.922															480						10964.4			10964.4			64.2679					2.83862													0.0100893
			-141.716															296						7302.17			7302.17			263.177					0.0562532													-0.0754733
			-108.149															232						13323.4			13323.4			29.2157					1.42898													0.138856
			-155.275															400						14388.5			14388.5			115.406					1.06028													0.104236
			-150.385															696						9015.05			9015.05			270					1.88825													0.156954
			-130.254															208						13152			13152			266.599					1.70556													-0.111822
			159.104															560						13981.7			13981.7			333.218					2.28055													-0.0979734
			125.91															256						11690.8			11690.8			282.944					1.15469													0.04772
			-172.023															208						9150.55			9150.55			36.7384					0.849141													0.0008033
			-127.413															248						14463.6			14463.6			7.46912					4.46667													0.033186
			171.481															544						9757.51			9757.51			156.32					1.31033													0.0814278
			161.862															336						13986.8			13986.8			180.922					0.302778													-0.0136692
			163.853															304						13829.9			13829.9			246.876					0.238688													-0.0113182
			-126.666															384						14178.3			14178.3			356.378					0.0556154													0.197999
			155.784															256						11150.9			11150.9			59.5635					0.422398													-0.00693604
			-171.765															352						8468.67			8468.67			109.227					1.49404													-0.0590936
			153.037															712						12020.2			12020.2			180.907					0.477778													-0.0228484
			-132.068															312						11197.6			11197.6			96.1855					0.133357													0.214479
			131.984															232						11997.8			11997.8			74.878					1.43025													0.0702568
			152.785															632						10699.6			10699.6			357.134					0.64537													-0.0758686
			-146.674															328						9847.7			9847.7			242.852					0.329586													0.16643
			-124.191															504						12291.5			12291.5			108.558					2.53287													0.0725979
			-174.998															392						13650.6			13650.6			280.392					0.421122													0.0766619
			156.146															432						9384.8			9384.8			212.855					0.788861													0.0441537
			-105.361															464						8477.17			8477.17			103.745					1.09154													0.0699476
			-173.239															648						9376.39			9376.39			93.2258					0.878704													-0.297162
			-126.528															224						6800.74			6800.74			183.501					0.204561													-0.29107
			173.741															408						12091.2			12091.2			0					0.943519													-0.244407
			-113.761															280						8589.54			8589.54			65.278					1.12662													0.0916337
			-105.073															416						8172.21			8172.21			142.024					1.29247													-0.0748955
			147.054															352						13280.2			13280.2			298.583					1.49404													0.168719
			-133.203															664						13430.7			13430.7			349.599					1.38839													0.111019
			171.986															168						9406.78			9406.78			220.487					1.09722													0.0138585
			-140.126															224						8077.68			8077.68			151.871					3.06204													0.339152
			-141.295															352						7382.84			7382.84			187.133					3.92493													-0.0398842
			-173.329															336						9502.46			9502.46			90					0.981182													-0.055835
			-127.442															232						11044.1			11044.1			115.532					1.41654													0.141745
			-171.368															464						15229.7			15229.7			285.238					2.41667													-0.0897652
			-158.472															592						8270.07			8270.07			329.653					0.850417													-0.0446799
			-146.866															592						10673.9			10673.9			141.81					1.82446													0.127323
			-152.13															320						13027.4			13027.4			49.6082					3.0779													0.14934
			-94.3013															1168						8209.71			8209.71			238.534					1.30969													-0.32009
			-171.988															232						8492.17			8492.17			278.777					1.33521													0.0292451
			-150.406															320						11127.7			11127.7			264.724					1.06156													0.153363
			-176.475															224						7534.2			7534.2			113.39					4.4463													0.00705926
			169.22															560						8194.18			8194.18			351.647					3.3037													-0.0407378
			-151.666															296						9772.8			9772.8			176.612					2.28119													0.0642496
			-111.922															216						14075.8			14075.8			214.208					2.38452													0.150495
			175.594															280						9011.69			9011.69			242.509					1.12662													-0.324633
			-99.1109															304						11717.2			11717.2			290.65					1.77407													0.0390621
			-174.179															288						14480.1			14480.1			62.5762					3.41296													-0.0106522
			-140.48															248						16388.1			16388.1			14.1756					2.58889													-0.061859
			-126.588															392						12490.7			12490.7			222.831					3.69952													-0.00718914
			-148.236															344						14321.6			14321.6			226.955					1.50672													0.115114
			-137.083															312						15369.7			15369.7			169.599					0.697963													-0.332927
			-178.048															272						15852.2			15852.2			59.9369					1.58333													0.0948444
			-116.646															592						12455.7			12455.7			155.727					0.512977													0.0660922
			-147.533															448						14410.7			14410.7			92.6737					1.69107													-0.037002
			-140.834															288						15980.2			15980.2			180.95					1.12662													0.23607
			175.517															416						14702.1			14702.1			53.3609					0.997767													0.100872
			-161.477															384						12402.1			12402.1			313.456					3.23611													-0.0747267
			149.59															408						10904.9			10904.9			64.463					0.606746													-0.0517258
			-108.026															560						13472.9			13472.9			321.286					1.57242													-0.102851
			-161.592															296						14209.9			14209.9			0.808901					1.09182													-0.0174535
			-144.254															168						12450			12450			45.7268					1.28307													0.0485753
			-151.318															448						6209.63			6209.63			92.7124					2.42648													0.00766384
			-107.178															248						7346.38			7346.38			318.61					1.49512													0.00885639
			132.434															232						4588.29			4588.29			296.349					2.46468													-0.0521321
			-146.825															208						6416.95			6416.95			90.9531					2.46468													0.0111248
			156.736															192						6020.23			6020.23			58.811					2.05629													-0.010118
			-125.518															240						9068.88			9068.88			99.933					2.46468													0.132336
			-146.564															256						9265.77			9265.77			90.151					0.132108													-0.074525
			-119.111															456						6204.26			6204.26			168.286					3.16772													0.120801
			-162.471															328						10187.1			10187.1			104.259					0.51854													0.0449613
			-157.497															216						7344.68			7344.68			233.797					2.46468													0.0524275
			-170.077															528						12907.2			12907.2			120.296					0.893739													0.154442
			-98.4909															216						12522.1			12522.1			175.397					1.22786													0.0323671
			-148.583															216						7498.36			7498.36			307.805					2.31706													0.0546853
			-126.202															424						5899.71			5899.71			358.248					0.034463													0.159289
			-100.313															248						7349.78			7349.78			296.953					2.46468													-0.0328351
			134.6															288						8076.07			8076.07			23.8954					2.46525													-0.0879819
			168.643															368						13397.4			13397.4			179.713					3.9552													0.114376
			175.291															384						6700.93			6700.93			33.9406					0.903504													-0.1678
			173.975															224						8033.75			8033.75			302.36					1.22973													0.0404711
			179.208															504						10282.9			10282.9			3.7505					2.34893													0.0471306
			-177.091															256						6677.02			6677.02			226.955					2.78863													0.0689718
			-158.464															240						10698.4			10698.4			178.123					3.90982													-0.0322797
			-171.59															408						4443.97			4443.97			239.527					2.46582													0.00848311
			-167.365															200						7643.92			7643.92			331.064					2.72947													0.0176529
			174.063															296						11051.5			11051.5			342.376					4.32108													0.12027
			-177.063															248						7574.55			7574.55			203.013					2.00082													0.0318654
			173.831															312						7443.15			7443.15			300.519					1.68593													-0.0872917
			171.124															376						10607.1			10607.1			180.992					1.88759													-0.104915
			136.061															488						7869.53			7869.53			315.882					0.935431													0.0193066
			-179.62															600						8554.59			8554.59			283.71					2.46468													0.155939
			-125.442															280						12738.6			12738.6			176.25					1.52263													-0.0402318
			139.072															136						9411.42			9411.42			329.802					2.67174													0.105
			-136.302															312						8584.58			8584.58			358.123					1.12493													0.0824299
			157.62															264						7817.62			7817.62			281.938					0.339173													0.133408
			-172.247															264						6748.19			6748.19			312.712					2.71248													0.0609935
			177.57															384						8000.78			8000.78			224.451					3.45643													0.0218377
			172.109															400						13461.1			13461.1			207.798					0.248099													0.111055
			-167.565															344						8091.38			8091.38			102.015					1.51982													0.0787196
			148.844															432						5548.5			5548.5			147.24					2.46582													-0.0172473
			-144.159															328						8438.02			8438.02			273.945					0.81144													0.152828
			-170.662															312						8834.65			8834.65			210.601					2.46468													0.0957431
			-172.852															176						11216.6			11216.6			141.263					2.67318													-0.00817677
			-145.462															280						7398.56			7398.56			75.7249					2.46468													0.017326
			160.878															208						12719			12719			359.343					3.3708													0.043939
			156.813															304						11055.7			11055.7			92.6737					1.69716													0.285054
			152.063															208						9647.39			9647.39			337.388					1.27398													-0.077152
			95.4374															256						10642.5			10642.5			274.327					0.860712													-0.333933
			-146.997															344						10908.3			10908.3			117.87					2.40379													-0.220684
			166.111															400						5386.23			5386.23			274.155					2.46525													-0.209785
			-166.768															288						7618.74			7618.74			220.512					2.70043													0.204517
			168.328															320						7283.18			7283.18			309.892					2.46525													-0.0519062
			-146.146															304						10093.6			10093.6			179.026					0.928202													0.108792
			173.453															288						8500.63			8500.63			217.851					1.16427													-0.117695
			-150.793															504						6932.41			6932.41			109.962					0.933092													-0.0431604
			-163.125															464						9487.54			9487.54			65.9137					1.166													0.224622
			173.157															208						7509.72			7509.72			209.969					2.46582													0.126936
			-173.187															256						7062.22			7062.22			268.971					2.46468													-0.144055
			-146.917															312						8006.45			8006.45			320.344					0.567669													-0.044268
			130.931															272						11466.3			11466.3			255.885					3.03906													-0.0464623
			0.624296															392						7381.52			7381.52			341.009					2.46468													0.0219219
			-5.11768															232						6591.21			6591.21			260.15					3.305													-0.0378287
			153.824															288						6439.68			6439.68			226.126					2.46468													0.270317
			28.6292															168						14771.9			14771.9			123.305					2.46468													-0.172733
			-8.51984															280						12994.6			12994.6			160.511					0.753421													-0.217838
			18.0762															248						13612.9			13612.9			314.707					0.748995													-0.249446
			-49.8724															256						8566.19			8566.19			116.835					0.214411													-0.233091
			131.971															264						8016.77			8016.77			269.145					0.868991													0.298953
			-115.078															168						9343.89			9343.89			220.072					2.93391													-0.147458
			73.1087															280						6699.56			6699.56			322.323					2.46496													0.149794
			153.983															272						13062.8			13062.8			280.441					1.55313													0.00315549
			-91.6424															208						7279.97			7279.97			296.461					2.46468													0.136491
			89.003															240						12560.3			12560.3			64.6211					0.491097													-0.124744
			-102.579															264						10122.7			10122.7			303.685					1.48248													-0.0912458
			-62.1255															568						9183.69			9183.69			259.029					2.46468													0.116743
			-46.8316															256						6321.41			6321.41			210.934					2.46468													0.158316
			-157.196															528						12299.3			12299.3			179.38					2.15336													-0.0398105
			99.9867															184						7912.74			7912.74			52.0919					2.46468													0.0868578
			87.0991															192						6308.96			6308.96			0					3.49012													-0.0497482
			110.974															448						13281.6			13281.6			91.9822					2.46468													-0.00164199
			-145.526															312						9745.7			9745.7			10.3956					1.46649													0.0324172
			110.102															336						8879.38			8879.38			45.928					2.46525													-0.0177592
			-63.8368															280						5755.88			5755.88			51.2379					2.46468													-0.010312
			118.2															408						7107.67			7107.67			227.475					0.0375483													0.0424409
			98.757															280						7303.57			7303.57			109.585					2.46468													0.023238
			133.196															328						6614.07			6614.07			271.362					2.46468													0.10901
			-90.9729															392						8493.89			8493.89			236.694					2.46468													0.0710736
			-95.4235															608						9299.52			9299.52			303.63					2.18809													-0.0421097
			84.6359															688						11379.9			11379.9			291.089					1.24899													0.081104
			148.319															288						8515.31			8515.31			206.621					2.46468													0.0288932
			20.9702															368						7862.56			7862.56			5.89168					2.46468													0.0572599
			124.716															216						9588.21			9588.21			133.471					2.46468													0.0402745
			-79.8706															448						8525.41			8525.41			356.264					0.808156													0.0513552
			-53.8689															256						6494.57			6494.57			101.551					2.46468													-0.036726
			124.877															224						9070.72			9070.72			81.0693					2.06071													-0.111919
			-116.577															280						7376.46			7376.46			60.722					3.03733													0.0188747
			60.075															232						8391.93			8391.93			25.714					0.564618													0.0941734
			-50.8101															568						10557.5			10557.5			64.3406					0.809879													0.152103
			127.599															648						11393.8			11393.8			286.79					3.71108													0.0568525
			-104.773															328						8689.03			8689.03			30.0228					0.750614													0.0742897
			-11.8896															736						10377.3			10377.3			316.076					0.282255													-0.107432
			-35.7162															296						11069.7			11069.7			180					0.0955667													-0.0528807
			-158.907															376						11001.8			11001.8			91.0815					0.281735													-0.103155
			32.5977															416						9666.07			9666.07			272.355					2.46525													0.0742141
			-164.716															416						10378.3			10378.3			266.143					2.46468													-0.118008
			69.4972															552						9304.74			9304.74			154.574					2.0958													-0.0937031
			117.375															216						8414.9			8414.9			221.883					2.46468													0.119949
			90.3085															568						12418.3			12418.3			0					1.28775													-0.0440979
			-107.372															584						8483.91			8483.91			65.2015					2.46525													-0.0756393
			73.0162															304						9257.5			9257.5			270					2.46468													0.00886612
			29.9706															272						15264.8			15264.8			316.076					2.05837													0.0229647
			-156.418															168						11674.3			11674.3			258.01					0.83228													0.000518122
			-99.4444															344						10130.9			10130.9			255.449					0.807869													-0.028752
			78.9983															840						8086.26			8086.26			55.8409					0.499474													-0.0730828
			0.880794															272						6877.03			6877.03			33.1839					0.328576													0.0161415
			177.854															264						14192.5			14192.5			243.729					0.708621													-0.0634968
			150.471															328						11914.9			11914.9			268.878					0.688385													-0.00907252
			83.3651															232						10067.6			10067.6			0					1.05945													-0.0224451
			179.409															272						9378.77			9378.77			176.065					2.46468													0.0255992
			-79.7467															328						11451.5			11451.5			182.852					0.186674													0.00166252
			-89.3189															304						7672.45			7672.45			271.723					1.64616													-0.0886604
			26.4464															240						9347.87			9347.87			266.12					2.46468													-0.0517377
			-160.155															224						9584.89			9584.89			258.798					3.47099													0.00932294
			101.268															224						11016.6			11016.6			222.752					2.46468													0.201479
			71.3118															528						13184.7			13184.7			259.554					2.46468													0.0830091
			-55.0802															400						6749.35			6749.35			31.1755					1.23067													-0.0913196
			121.079															264						5775.14			5775.14			305.814					0.0403556													-0.0730043
			113.286															368						7332.48			7332.48			125.633					2.46468													0.0944767
			-43.0079															368						9872.78			9872.78			8.74293					0.201034													0.244253
			97.5368															472						9287.63			9287.63			288.911					2.46525													-0.0289017
			130.623															392						7135.65			7135.65			255.841					2.46582													0.0815966
			-92.1414															560						10110.7			10110.7			329.544					2.46525													0.0587262
			91.6732															736						9762.45			9762.45			30.9543					1.16312													-0.0297514
			-105.163															216						7659.28			7659.28			206.979					2.46525													-0.113037
			74.8332															480						6975.06			6975.06			243.064					1.60023													-0.0162318
			-88.5969															184						9256.58			9256.58			8.87738					1.16049													0.0865654
			92.5866															392						8926.94			8926.94			180					1.30557													0.117884
			-6.69235															432						6259.11			6259.11			348.346					2.46468													-0.00796722
			173.787															528						7725.11			7725.11			95.5797					2.46525													-0.185121
			86.244															288						9265			9265			153.036					0.695871													-0.319578
			-96.6771															152						8223.82			8223.82			300.294					0.875646													-0.277845
			84.234															456						12607.1			12607.1			294.982					2.46468													-0.110913
			-32.0582															304						8978.09			8978.09			39.6667					1.16049													0.0585812
			175.826															288						9333.89			9333.89			138.825					1.40379													0.236122
			-63.6185															320						7764.7			7764.7			46.0309					2.46496													-0.0506297
			111.217															152						12262.3			12262.3			244.646					0.57188													-0.0973855
			108.149															336						9361.82			9361.82			270					2.46468													0.354641
			5.8364															232						9684.46			9684.46			83.4778					2.46468													0.205175
			179.239															232						15201.6			15201.6			61.451					2.52357													-0.152015
			89.8772															264						7828.75			7828.75			90					2.46496													0.216934
			-101.371															304						8812.35			8812.35			274.469					0.610569													0.221318
			77.1997															208						8927.63			8927.63			271.819					0.130098													-0.142335
			-5.75329															248						9126.1			9126.1			257.993					0.395953													0.217539
			114.62															384						8655.53			8655.53			176.731					1.08469													0.00408603
			109.182															208						9310.13			9310.13			68.8315					2.46468													-0.0166274
			104.029															520						6472.74			6472.74			345.969					2.46468													0.0256109
			135.654															312						9338.75			9338.75			298.355					2.46468													0.0708466
			170.074															904						11471.7			11471.7			149.046					0.934963													0.120214
			-105.347															400						12653.9			12653.9			309.3					2.12247													-0.245142
			75.9118															256						9217.82			9217.82			134.226					1.05572													0.00531494
			-97.4037															176						13343			13343			183.105					2.46468													0.179865
			37.4431															304						15522			15522			76.5828					0.214879													0.234559
			144.229															504						14276.4			14276.4			312.928					2.46468													-0.227799
			-55.8748															288						6893.64			6893.64			294.617					2.46468													-0.0023188
			-14.8886															528						9563.83			9563.83			103.152					2.46468													-0.0244759
			86.2093															352						10260.1			10260.1			295.1					2.23289													0.171481
			-19.9865															520						9288.84			9288.84			243.426					1.46929													0.155419
			-15.2845															456						6901.89			6901.89			0					2.46468													-0.311376
			166.001															368						9025.99			9025.99			178.026					0.421597													-0.170803
			160.006															384						12371.8			12371.8			175.916					2.46468													0.234441
			166.211															344						7665.5			7665.5			299.485					2.46468													0.224039
			2.13524															360						8760.74			8760.74			355.238					2.46468													-0.217576
			168.973															312						11461.1			11461.1			141.643					2.46468													0.0263737
			-52.3495															280						11075.4			11075.4			246.322					2.0494													-0.0257616
			124.116															272						15424.5			15424.5			299.648					2.46468													0.136592
			-25.6221															496						8635.52			8635.52			178.995					2.46468													0.188723
			161.29															400						12512.9			12512.9			262.952					2.71051													-0.171373
			-63.8502															216						5303.75			5303.75			264.642					1.4707													0.245417
			115.361															200						12128.9			12128.9			181.347					3.22821													0.300281
			11.8467															192						8554.76			8554.76			324.472					2.05884													-0.188453
			-38.0924															256						10192.2			10192.2			185.192					0.893165													-0.00724023
			106.807															312						13313.3			13313.3			152.383					1.55679													-0.0167089
			-138.166															224						9771.69			9771.69			206.738					2.46582													0.130426
			33.5414															288						9826.84			9826.84			38.4076					1.80863													0.106806
			-52.1195															272						8407.45			8407.45			73.6529					4.6749													-0.0904564
			128.98															328						7881.32			7881.32			115.025					0.447444													0.196296
			-61.2289															392						14055.3			14055.3			178.493					2.6255													-0.146304
			126.421															1072						13948.3			13948.3			90					1.27524													0.0744379
			-72.3882															200						8400.29			8400.29			113.847					2.46582													0.225633
			77.9998															736						7076.55			7076.55			7.98637					1.15967													-0.0914225
			5.12962															112						11345.7			11345.7			66.9834					2.86267													-0.0968195
			173.254															312						7447.75			7447.75			91.7364					2.71014													-0.20724
			-103.194															408						7466.15			7466.15			129.016					2.48334													0.148386
			-98.025															184						12719.6			12719.6			357.09					2.53702													-0.0503239
			163.785															216						7172.93			7172.93			248.622					0.75155													0.134295
			65.4162															488						11703.5			11703.5			257.467					2.46468													0.239047
			89.6805															448						13053.4			13053.4			177.04					0.690256													0.133691
			-98.6094															144						15834.9			15834.9			132.521					1.35092													-0.0808494
			177.571															296						11166.6			11166.6			298.619					1.64522													-0.0459929
			-75.6953															408						13330.6			13330.6			180.909					2.46468													0.158094
			102.277															256						13966.2			13966.2			317.59					1.35669													0.108161
			116.613															360						14575.4			14575.4			250.389					3.63996													0.106244
			-30.1616															256						12461			12461			42.8363					1.52357													0.0203146
			145.651															488						14681.3			14681.3			270					2.46468													0.254534
			162.084															512						9213.09			9213.09			357.88					0.506031													0.201144
			92.0168															352						12735.5			12735.5			88.0901					0.995321													0.0337211
			-47.2414															248						8495.36			8495.36			182.245					2.46468													0.0949121
			135.995															176						15953.2			15953.2			242.979					2.88794													-0.0112824
			69.6867															432						10590.1			10590.1			40.0391					4.12469													-0.0315805
			-26.7839															184						15800.2			15800.2			238.409					3.13499													0.0629723
			152.138															368						15771.8			15771.8			80.3955					0.0646859													0.0587627
			-27.0793															520						15513.3			15513.3			123.081					2.10434													0.0312401
			151.294															272						8315.22			8315.22			181.827					0.487651													0.122511
			-54.6329															264						14174.9			14174.9			293.42					0.428237													0.0593086
			131.898															408						9341.06			9341.06			178.247					0.815049													0.0716006
			15.7934															248						11189.3			11189.3			350.913					1.22717													0.0873321
			-58.1969															128						11919.5			11919.5			181.974					1.91442													0.00927327
			120.008															432						14151.3			14151.3			176.988					1.32338													0.118814
			84.862															336						12061.4			12061.4			179.318					0.921884													-0.142997
			-77.6096															400						7718.34			7718.34			266.932					1.50029													0.111709
			105.563															1360						8722.24			8722.24			114.349					1.0046													-0.0954195
			-135.111															488						8066.18			8066.18			216.86					1.06318													-0.0175583
			-4.42105															344						13103.7			13103.7			178.364					3.30401													0.106488
			172															448						8579.63			8579.63			178.653					2.87536													0.15984
			-71.0991															208						8894.49			8894.49			199.224					2.32338													-0.141715
			107.891															424						8324.05			8324.05			91.1696					0.758185													-0.0774577
			86.9557															416						8502.73			8502.73			255.853					3.30343													0.175515
			10.8661															432						10079.8			10079.8			280.998					3.87995													-0.0763573
			16.2769															256						12673.8			12673.8			295.568					2.47397													0.178257
			114.728															240						13265.2			13265.2			181.908					1.46324													-0.100454
			-19.5187															616						8052.57			8052.57			180.444					3.0896													-0.0311936
			165.199															544						7014.04			7014.04			7.21159					1.99483													0.0947132
			-111.477															232						12530.3			12530.3			1.73505					2.65961													0.01083
			79.1384															568						10988.6			10988.6			120.032					0.816772													0.0662327
			106.831															448						9103.33			9103.33			43.9476					1.99426													-0.1481
			126.403															456						8005.13			8005.13			316.408					0.0982194													-0.106657
			-35.0928															440						14372.9			14372.9			182.815					1.76453													0.0541797
			63.1581															424						10914			10914			0					1.99397													-0.00101801
			-113.797															344						8971.09			8971.09			35.4777					3.64273													0.197641
			107.429															320						11394.1			11394.1			49.1026					1.28307													-0.00970317
			13.5633															360						9749.14			9749.14			1.84501					1.05474													-0.102121
			89.6589															336						9746.41			9746.41			241.85					1.63785													0.15277
			79.9965															272						9279.68			9279.68			307.837					0.130959													0.0829796
			-98.9664															256						14750.1			14750.1			94.2986					1.11089													-0.00626565
			20.1062															480						12237.7			12237.7			126.676					2.81677													0.230766
			-158.719															264						11145.5			11145.5			325.833					0.803561													-0.085994
			-41.9247															248						13560.8			13560.8			8.44559					0.442849													0.0745532
			131.703															304						11572.6			11572.6			230.575					2.22915													0.169551
			156.31															352						11153			11153			189.305					1.82539													0.075787
			90.1121															288						12964.8			12964.8			178.056					2.95348													0.164662
			57.8197															168						13501.6			13501.6			168.802					1.11947													-0.194876
			164.108															376						10826.7			10826.7			292.751					2.3228													0.185218
			-118.406															176						11590.1			11590.1			180					1.53073													0.124562
			72.6771															368						13970.2			13970.2			90.4862					3.0055													0.00590557
			146.382															352						14422.4			14422.4			182.332					0.845491													-0.0562724
			-88.9449															224						13707.5			13707.5			260.95					0.702757													0.0708646
			-5.55183															288						14787.1			14787.1			7.95534					1.28489													0.0864653
			166.754															344						8360.55			8360.55			327.033					0.672602													-0.0587791
			-81.5389															384						12252.2			12252.2			281.423					1.5583													0.067617
			109.535															312						12147.5			12147.5			90.2985					0.865715													0.0774573
			98.578															336						14712			14712			62.9911					0.991959													-0.0134319
			166.178															392						12854.2			12854.2			283.96					0.296381													-0.0535005
			-93.226															512						13077.2			13077.2			226.969					1.99483													0.00167423
			88.0395															264						9438.6			9438.6			355.418					2.66628													-0.0322794
			-78.6273															232						9381.33			9381.33			256.838					0.8139													0.145797
			103.272															552						13509.2			13509.2			89.5501					4.34204													0.250429
			40.4468															280						7929.98			7929.98			269.058					5.14973													-0.135492
			-137.967															776						13320.2			13320.2			306.466					3.1013													-0.101638
			-134.406															232						8906.7			8906.7			65.2364					1.47387													0.0794445
			-85.8588															1144						8526.94			8526.94			90.9494					3.17346													0.0685822
			89.6556															160						7360.56			7360.56			213.179					1.52843													0.0468002
			-9.00128															248						8587.54			8587.54			223.539					1.91068													0.0805133
			172.734															176						11312.1			11312.1			94.6999					3.06462													0.0602555
			52.0459															208						7865.77			7865.77			268.995					1.82855													0.0137822
			102.194															200						15602.8			15602.8			212.355					1.69575													0.0348061
			122.316															328						10020			10020			76.9578					3.03992													0.0944894
			-79.7604															1072						13971.8			13971.8			94.7742					0.572816													0.0774848
			99.7426															376						14838.1			14838.1			291.535					3.42134													0.0320032
			-134.933															288						10949.7			10949.7			90.192					2.57504													-0.12779
			54.3779															352						10819.2			10819.2			283.85					3.56322													-0.102823
			-103.148															384						9014.63			9014.63			1.96718					0.395953													0.0550795
			126.54															600						10460.4			10460.4			357.234					4.60684													0.0529039
			-152.715															464						14257.5			14257.5			0					3.78629													0.101868
			82.6806															240						13341.2			13341.2			1.266					1.20218													0.0656225
			-14.9264															648						9225.06			9225.06			147.645					2.47117													0.0326574
			162.599															368						11417.7			11417.7			337.802					1.99368													0.135915
			55.7016															272						9911.53			9911.53			144.095					1.03963													0.047969
			-124.505															192						9857.52			9857.52			293.54					0.814474													0.0180618
			-74.8893															520						10829.4			10829.4			251.888					3.72487													-0.112205
			34.5717															336						11502.5			11502.5			113.517					2.7174													0.035779
			155.182															992						7068.69			7068.69			180					3.0672													-0.0700861
			-98.3884															496						12818.2			12818.2			358.186					3.84721													0.115208
			76.8289															328						10341.9			10341.9			359.352					1.08731													0.0870542
			70.5522															448						13667.7			13667.7			298.179					4.24813													-0.0103055
			15.4574															440						11171.6			11171.6			174.134					2.73521													0.0672228
			-159.84															200						11244.8			11244.8			284.242					2.4721													-0.0461461
			-32.0412															448						11423.8			11423.8			354.082					4.00117													0.062661
			-84.7597															280						12654.5			12654.5			129.619					4.35784													-0.00366244
			88.6456															608						10300.3			10300.3			180					2.90121													0.0778245
			-127.781															280						13077.5			13077.5			178.445					3.66663													-0.0207865
			36.4994															160						9878.67			9878.67			55.7666					3.24469													0.0552573
			51.6499															336						13258.9			13258.9			359.269					3.95064													0.0583637
			107.467															200						11214.2			11214.2			64.5808					1.46742													-0.0749036
			-78.9423															296						12265.6			12265.6			176.978					1.36703													-0.0164013
			-47.7943															240						8013.1			8013.1			70.2008					1.20448													0.0203127
			115.787															288						8073.74			8073.74			180					1.28401													0.056666
			128.398															240						14780.3			14780.3			87.957					0.619254													-0.0363967
			-63.8531															216						12009.6			12009.6			232.179					3.88541													-0.0204019
			113.467															520						13271.7			13271.7			261.677					0.399696													0.075965
			-118.78															880						12899.4			12899.4			296.256					1.28489													-0.074989
			148.443															624						14715.3			14715.3			46.9654					1.69673													-0.0497127
			-73.9864															576						11171			11171			221.256					1.00804													0.026933
			103.244															744						13271.5			13271.5			257.763					2.68488													0.0903678
			104.15															296						11918.2			11918.2			46.2178					2.88385													-0.171512
			-74.1769															328						8392.87			8392.87			180					2.46468													0.17382
			-179.96															336						12099			12099			186.571					1.39403													-0.00216851
			-54.5757															280						8693.98			8693.98			11.123					4.71367													0.00675692
			129.063															216						9233.88			9233.88			194.099					2.59563													0.0111825
			162.765															248						12029.8			12029.8			140.257					1.06347													0.0283817
			-29.2444															1128						7302.29			7302.29			154.586					0.793797													-0.0407938
			-176.327															344						13376.7			13376.7			103.65					2.01838													-0.0121717
			-38.3823															792						9183.31			9183.31			119.547					3.78231													0.0660379
			144.151															304						14564.6			14564.6			257.69					3.79581													-0.133672
			-27.5392															200						7299.84			7299.84			358.027					0.705055													-0.0895762
			137.701															288						9675.62			9675.62			43.0339					1.38082													-0.0453003
			82.3069															240						10550.9			10550.9			355.163					1.41729													-0.0242701
			110.968															288						9932.11			9932.11			219.051					1.72085													-0.049133
			167.568															328						8893.26			8893.26			193.378					0.920735													0.0258406
			61.7134															256						14635.4			14635.4			298.783					4.70476													-0.0127503
			133.755															424						7808.86			7808.86			293.518					1.00115													0.135151
			-22.6916															288						11174.8			11174.8			187.847					3.71763													-0.0734335
			154.112															296						14607.9			14607.9			242.982					1.62616													-0.088599
			-171.303															1208						10216.9			10216.9			180.389					0.198449													-0.0174122
			-117.447															232						10271.4			10271.4			272.473					3.91671													-0.0229089
			64.3634															368						7378.5			7378.5			300.134					0.26278													0.000846746
			126.182															216						13635.4			13635.4			293.721					2.76816													-0.0242529
			71.401															464						11610.7			11610.7			76.784					0.872774													0.0610195
			12.2921															312						10781			10781			87.9171					1.7869													0.00209304
			-63.3574															336						13153.6			13153.6			30.6348					3.16111													0.0267477
			-143.719															312						13986.5			13986.5			22.3196					0.519476													-0.049444
			-7.00431															432						14883.5			14883.5			85.7501					3.86473													-0.233799
			129.179															480						13375.4			13375.4			146.37					3.10937													0.0478178
			75.2139															368						15682.8			15682.8			347.9					0.720201													0.118614
			-83.7875															136						13716.1			13716.1			358.995					0.59506													0.011487
			175.011															280						12744.9			12744.9			174.988					0.301838													0.0107851
			-101.879															424						11129.3			11129.3			92.9668					0.696492													0.0680949
			-75.3607															312						10181.1			10181.1			94.7029					1.80126													0.127085
			99.1135															288						7884.26			7884.26			245.051					1.37986													-0.128657
			23.267															192						13437.1			13437.1			182.959					2.22357													-0.015182
			149.736															376						8198.72			8198.72			244.241					1.13254													0.0723251
			126.54															256						7754.56			7754.56			267.033					1.98497													0.0357638
			-45.2366															264						8205.75			8205.75			86.8217					1.56536													0.0241118
			142.473															248						9181.38			9181.38			180					0.822477													0.0370477
			-1.56596															400						8618.48			8618.48			37.503					4.85294													0.0802099
			175.586															448						11331.8			11331.8			1.84189					1.15987													0.113773
			-61.5016															432						11491.4			11491.4			254.299					1.61949													-0.0394338
			97.16															264						9467.03			9467.03			317.05					2.99905													-0.121385
			166.508															296						7021.31			7021.31			161.196					4.58673													0.0493098
			109.887															400						11314.6			11314.6			0					2.27702													-0.034004
			5.10624															456						8696.98			8696.98			256.872					0.810809													-0.110923
			-174.138															616						7193.89			7193.89			176.495					2.26122													0.00871032
			176.684															248						13374.3			13374.3			172.904					1.26619													-0.0166477
			161.259															656						7886.61			7886.61			180					1.35519													0.0431294
			-158.292															568						9971.71			9971.71			90					0.643045													0.0379818
			-123.305															240						9508.71			9508.71			83.2167					2.95132													0.0303921
			61.1892															368						9694.56			9694.56			236.504					3.61513													0.0108016
			82.4509															360						11059.6			11059.6			215.363					0.0417561													-0.0466833
			-83.3864															272						7799			7799			50.3333					0.11211													0.152303
			99.6769															352						8472.97			8472.97			37.9104					4.4987													0.162696
			178.656															456						9965.29			9965.29			39.9564					0.696492													-0.0151557
			-82.5841															920						8611.47			8611.47			268.858					1.97638													-0.0337839
			92.3699															248						8832			8832			8.2342					5.02872													0.103507
			-61.351															216						12122.6			12122.6			54.0894					2.23956													0.0279346
			-44.9705															512						7837.02			7837.02			260.15					3.12264													-0.00360814
			-149.654															192						10551.3			10551.3			272.473					0.00882844													0.0782875
			114.158															368						9180.45			9180.45			253.816					1.06681													-0.0552047
			87.9301															736						13226.6			13226.6			187.642					1.35393													-0.0921404
			22.3023															800						10732			10732			62.0858					0.552032													0.134281
			-156.76															672						9149.42			9149.42			290.728					0.901065													0.0086078
			-78.4913															264						10609			10609			264.014					0.926469													0.0227021
			101.433															328						9417.28			9417.28			232.067					0.0932952													-0.0623376
			82.7468															296						8136.67			8136.67			295.122					1.78217													-0.0389392
			130.185															288						10303.2			10303.2			287.788					1.2472													-0.0646958
			-94.5261															744						8906.79			8906.79			283.316					3.49964													-0.15317
			84.5954															256						10870.6			10870.6			239.804					3.68544													-0.0551751
			94.2309															344						7435.29			7435.29			323.296					1.23527													0.020242
			-63.864															288						7625.89			7625.89			116.724					1.82067													-0.0675409
			117.356															312						11779.8			11779.8			287.479					0.944643													-0.129598
			-100.375															336						9042.81			9042.81			52.1382					0.383511													0.138093
			81.1586															288						7353.03			7353.03			1.72684					2.73901													0.180888
			-92.8981															144						8209.34			8209.34			127.862					0.772781													0.0385642
			88.74															368						10035.1			10035.1			2.19241					2.6502													0.0343082
			156.092															192						8043.4			8043.4			180					2.73037													0.0266009
			-95.0472															360						7455.21			7455.21			293.061					1.40237													0.0528183
			84.6696															336						11051.9			11051.9			131.172					1.31401													-0.0340515
			139.898															280						6636.21			6636.21			226.228					1.71227													-0.103102
			161.187															408						10034.6			10034.6			30.4466					2.85594													0.0949506
			-1.55615															232						8084.32			8084.32			123.095					1.89404													-0.138186
			177.834															1216						9678.2			9678.2			307.291					2.78883													-0.0235515
			-55.7328															296						11664			11664			1.38163					1.17247													-0.0976825
			124.919															312						9871.61			9871.61			100.015					2.37641													0.145162
			88.6083															280						9185.31			9185.31			358.583					0.748323													-0.0456349
			150.148															368						10575.5			10575.5			59.5313					3.24529													0.0588569
			163.931															360						7940.77			7940.77			205.751					0.271773													-0.112125
			-44.816															288						13274.4			13274.4			176.149					1.36355													0.138894
			142.418															336						9928.48			9928.48			332.246					2.1644													0.0514287
			4.0639															648						9498.83			9498.83			25.7514					4.26801													0.0879451
			-27.297															472						9053.17			9053.17			110.861					1.06138													-0.23613
			154.329															304						11958.1			11958.1			25.946					0.991321													-0.17749
			85.5992															304						11604.2			11604.2			227.67					0.566548													-0.0939856
			-44.854															480						7323.63			7323.63			278.648					3.82714													-0.0733074
			136.924															472						9762.52			9762.52			89.4036					1.03818													-0.0336293
			-82.7716															376						8882.22			8882.22			138.556					3.27535													-0.124824
			99.1381															504						8705.03			8705.03			268.145					0.0175937													0.103563
			-59.0362															368						10485.1			10485.1			358.027					1.53475													0.140459
			118.991															944						8009.74			8009.74			139.563					1.35424													-0.128882
			-67.8503															408						8796.3			8796.3			228.618					3.01105													0.00913456
			113.907															320						10102.3			10102.3			194.126					0.640659													-0.039798
			-93.5605															272						11080.8			11080.8			118.425					0.0971129													0.0626455
			85.382															536						12270.3			12270.3			0.921183					0.656174													-0.0602702
			-90.5851															400						9800.31			9800.31			225.053					1.37949													0.0902698
			88.5612															344						11347.2			11347.2			244.893					2.50359													0.0269792
			-85.7449															520						9907.63			9907.63			54.6167					3.70485													0.0876007
			94.3931															864						9498.89			9498.89			290.011					2.07393													-0.0139651
			-57.7196															544						9908.24			9908.24			180					2.50548													0.0447595
			124.494															304						8241.29			8241.29			39.7956					3.84514													0.106162
			-78.2964															496						7099.77			7099.77			2.6128					0.890718													-0.146178
			104.951															664						10557.7			10557.7			10.5553					1.85517													-0.115137
			-69.2598															888						11471.7			11471.7			270					3.0711													-0.00330578
			104.602															416						9870.74			9870.74			42.0435					0.0398473													-0.0230924
			-35.1785															256						8616.59			8616.59			270					0.819613													0.0148849
			-115.23															512						9734.49			9734.49			322.016					1.00859													-0.12207
			80.9531															416						10177.3			10177.3			90					0.833688													0.0269135
			22.2024															680						9296.84			9296.84			180					1.6897													0.110641
			-159.528															304						9751.58			9751.58			61.6138					1.83456													-0.070972
			-34.2339															232						7370			7370			358.257					2.19621													0.110623
			153.471															248						8151.74			8151.74			118.761					0.765211													-0.189452
			12.4821															616						10506.6			10506.6			271.647					0.343355													0.0347858
			77.9114															248						9411.62			9411.62			283.434					0.853973													-0.0030777
			87.7719															392						8451.23			8451.23			222.907					1.69002													-0.137624
			76.1927															752						8014.3			8014.3			63.9935					1.54895													-0.0906145
			-97.395															424						10603.9			10603.9			93.8933					0.20284													0.103364
			84.0205															232						10432.6			10432.6			185.993					0.26643													0.0573193
			-27.6444															288						8456.88			8456.88			242.397					3.25783													-0.292246
			149.214															648						10102			10102			330.794					0.461704													0.0750355
			-107.883															216						9014.61			9014.61			280.85					2.10809													0.0427165
			44.0716															464						11198.3			11198.3			111.609					1.08252													0.184748
			125.48															224						11997.9			11997.9			80.0191					0.214832													0.102574
			-77.0585															320						11227.6			11227.6			291.644					1.23748													0.179939
			-19.987															824						10117			10117			230.019					0.511953													0.0428642
			136.47															1800						12032			12032			315.475					0.111953													-0.245465
			-46.9119															560						10389.3			10389.3			211.845					1.05507													0.0306299
			133.711															1152						10409.7			10409.7			88.4832					1.79217													0.0416967
			76.983															632						8335.37			8335.37			228.764					3.91482													-0.0308988
			-12.4449															464						9029.3			9029.3			270					2.07945													0.10463
			161.239															272						9985.96			9985.96			90					0.783037													0.0838633
			-87.3244															472						9881.9			9881.9			9.4047					3.73373													0.00907937
			89.8731															600						10254.7			10254.7			106.854					2.05231													-0.0254442
			-95.977															304						9168.77			9168.77			116.408					0.891195													-0.0422118
			-49.4816															224						7674.14			7674.14			260.053					1.74998													-0.0123093
			132.898															704						8335.63			8335.63			66.5212					0.771892													0.0346904
			-63.7038															256						8573.38			8573.38			99.8033					4.83059													0.0550471
			86.6789															432						7685.58			7685.58			126.958					0.370556													0.102269
			-114.828															416						8619.44			8619.44			126.582					1.68939													0.0306714
			-91.3862															264						10620.5			10620.5			91.9211					1.8587													-0.00643059
			109.016															256						9936.75			9936.75			44.4944					1.34073													-0.042001
			1.05338															360						7405.45			7405.45			242.928					2.88022													0.062062
			-87.0798															1128						7951.44			7951.44			143.115					1.35424													-0.0109874
			-86.9384															424						11114.1			11114.1			138.601					1.55452													0.120398
			-12.6784															1016						11110.1			11110.1			235.618					1.32552													-0.00319523
			-157.042															576						7465.76			7465.76			86.3873					1.89578													0.0334274
			100.779															352						8576.65			8576.65			271.068					1.38264													-0.0420903
			93.1716															296						10788.4			10788.4			63.4427					0.464567													-0.0865369
			178.758															496						9401.89			9401.89			270.754					1.31369													0.0496187
			-76.4151															576						10424.9			10424.9			295.821					0.507219													0.113124
			-129.148															456						7856.22			7856.22			296.096					0.653018													-0.00544661
			0.552265															728						7519.16			7519.16			182.486					1.05381													0.181298
			171.566															464						8374.92			8374.92			47.312					1.8071													0.0269875
			88.3212															232						9354.19			9354.19			138.753					0.201262													-0.0547207
			158.27															448						9873.03			9873.03			181.817					4.51515													0.0507254
			100.302															544						10527			10527			122.11					2.62099													0.0353084
			-18.1886															440						10692.4			10692.4			232.496					2.28584													0.0424109
			16.6476															440						9176.1			9176.1			237.808					4.23336													0.178878
			84.7494															272						13037.9			13037.9			180.899					0.764734													0.0419412
			33.5051															320						9217.84			9217.84			85.2068					2.64639													0.0604463
			-121.45															104						7636.84			7636.84			64.0488					1.48867													-0.118921
			19.7924															1136						10093.4			10093.4			102.604					2.03173													-0.139992
			89.872															600						7294.41			7294.41			271.281					0.445207													-0.0440236
			166.542															200						9785.51			9785.51			200.439					0.818659													0.0396181
			14.3619															280						7999.22			7999.22			177.967					1.73586													0.0116935
			175.967															352						8322			8322			3.87638					3.57886													-0.0178062
			19.0572															352						8524.78			8524.78			148.433					0.658698													0.0673361
			153.182															408						8844.12			8844.12			328.602					1.68337													0.0365082
			-63.1122															296						11967.1			11967.1			52.9589					4.46457													-0.110197
			-161.545															240						10780.4			10780.4			241.471					0.344694													-0.00204185
			-98.5051															432						8371.6			8371.6			60.4198					3.52245													-0.0609841
			88.7029															912						9965.96			9965.96			269.099					3.79937													0.0243472
			95.3215															344						10463.9			10463.9			3.62964					1.94059													0.0463374
			66.1271															360						6529.26			6529.26			178.326					3.21856													-0.0130152
			-123.319															376						7684.13			7684.13			109.446					0.834951													-0.0150367
			-158.032															256						9890.16			9890.16			176.21					1.17247													-0.0192435
			77.1409															240						9812.12			9812.12			87.2953					0.202998													0.00131155
			-75.7642															528						12021.9			12021.9			216.699					3.34714													0.0168977
			143.103															424						9686.41			9686.41								2.4146													0.0273156
			173.892															280						9258.77			9258.77								4.03698													0.0398465
			178.665															728						11536.2			11536.2								3.84514													0.0333083
			-16.5403															448						14005.3			14005.3								0.659031													-0.050452
			-75.9621															304						10824.3			10824.3								0.901065													-0.0357379
			107.743															296						11144.6			11144.6								2.45598													-0.0601547
			55.1373															384						9722.11			9722.11								0.888332													0.0246828
			112.617															464						11309.4			11309.4								1.94832													0.0316551
			-124.41															320						10134.4			10134.4								4.84705													-0.103089
			-32.783															328						10749.1			10749.1								0.636364													-0.0205375
			143.217															400						9812.89			9812.89								0.94856													-0.0353813
			-169.28															576						11610.9			11610.9								3.54545													0.052025
			100.937															528						10339			10339								2.98217													0.0851731
			-77.6739															376						8696.56			8696.56								3.55023													-0.00807631
			-173.755															152						9574.36			9574.36								3.52828													-0.00828342
			30.5443															640						7686.61			7686.61								0.157242													0.0723431
			82.4732															280						8576.95			8576.95								4.0952													0.103335
			158.857															1232						9080.61			9080.61								3.54927													0.0306819
			101.404															440						8349.96			8349.96								2.13195													-0.0943331
			-57.9979															648						11354.7			11354.7								1.19279													0.143824
			30.9305															288						8754.22			8754.22								0.115897													-0.189167
			179.979															1592						12994.6			12994.6								1.27361													0.0708902
			-126.22															224						10614.3			10614.3								0.538146													-0.0198767
			85.418															368						9594.82			9594.82								1.23684													0.0553344
			-29.0821															296						8088.96			8088.96								1.35519													0.00778238
			-151.851															304						8974.73			8974.73								2.58148													-0.0768391
			-11.6283															1488						9812.2			9812.2								0.446943													0.0307339
			-132.723															512						11732.1			11732.1								4.70335													-0.0195272
			121.244															176						9391.43			9391.43								1.15438													0.0531484
			-56.1978															504						10230.5			10230.5								0.535464													0.213299
			2.06159															208						10562			10562								0.587688													-0.0716942
			-130.819															432						9581.27			9581.27								1.48676													-0.160023
			56.3106															552						9063.08			9063.08								1.14412													-0.00455527
			-174.318															312						14063			14063								0.519924													-0.0100194
			29.0647															904						11543.6			11543.6								0.0994872													0.108284
			-56.8792															472						11514.3			11514.3								1.71716													-0.156267
			-164.388															488						8500.44			8500.44								1.98793													0.0102181
			14.3192															1184						9870.23			9870.23								0.395848													0.127751
			12.8796															416						8416.88			8416.88								2.97757													-0.0996117
			157.342															256						10613.1			10613.1								2.57528													-0.0292044
			150.14															304						11534.9			11534.9								1.06347													0.0347189
			-94.059															256						8731.77			8731.77								1.52159													0.0380342
			-4.8038															256						9842.68			9842.68								2.43937													0.00961959
			-76.0351															520						10911.1			10911.1								3.94028													0.0321746
			118.149															808						12210.8			12210.8								2.89239													-0.0121174
			169.891															256						8581.64			8581.64								0.901696													0.0427986
			-75.0448															304						14214.7			14214.7								0.23622													-0.0333447
			70.4564															280						8506.3			8506.3								2.96111													-0.0549124
			96.9376															208						10374.8			10374.8								2.06705													-0.0173834
			-100.731															504						11414			11414								3.95148													-0.160081
			-137.394															248						11790			11790								0.181538													0.0826953
			25.3194															376						9778.56			9778.56								2.92142													-0.0538711
			74.2335															480						12405			12405								3.42377													-0.0103534
			-72.7807															352						8187.81			8187.81								1.17499													-0.0464505
			133.832															424						11144.7			11144.7								0.81675													-0.0415766
			-11.2276															448						9247.47			9247.47								0.978048													-0.0301441
			175.269															288						7856.98			7856.98								2.37499													0.0597364
			-164.059															280						11429.7			11429.7								0.331124													-0.170455
			-39.3814															152						10350.2			10350.2								2.40587													-0.085549
			178.926															392						8442.94			8442.94								2.07677													0.0484463
			-28.5498															264						10117.4			10117.4								0.531138													0.034016
			-178.718															1008						11272.3			11272.3								0.293886													0.249385
			99.844															1056						7456.31			7456.31								3.22911													0.126482
			172.507															312						14811.6			14811.6								1.69411													0.0732995
			-72.3004															432						10657.1			10657.1								3.16536													0.211031
			18.6039															680						12276.6			12276.6								1.59724													-0.0284195
			-162.188															392						10471			10471								0.267377													-0.208797
			123.068															264						7977.8			7977.8								0.901065													0.135328
			-19.7929															360						11141.8			11141.8								2.02649													0.190105
			104.001															712						7927.95			7927.95								1.00726													0.000579015
			6.50644															664						8317.66			8317.66								1.70103													0.151644
			153.648															456						8852.64			8852.64								2.27893													0.00793556
			-114.533															456						7745.35			7745.35								2.49225													-0.133899
			79.2867															248						11462.3			11462.3								3.25404													0.111645
			10.3206															312						7348.94			7348.94								2.64782													0.00867018
			-41.9073															496						8855.17			8855.17								1.09704													0.147587
			5.41095															392						11492.2			11492.2								2.22262													0.0194397
			-5.64078															472						11470.2			11470.2								2.79337													-0.111418
			157.428															1112						12446.1			12446.1								1.28955													0.0165249
			-32.6766															368						8838.08			8838.08								2.87172													0.0737071
			-85.4761															472						6235.67			6235.67								0.658698													0.00122057
			-16.5743															536						10400.4			10400.4								0.637712													-0.00199939
			-144.119															328						7807.67			7807.67								4.00453													-0.00373965
			145.85															504						8593.28			8593.28								2.76998													-0.070222
			3.55154															1336						9454.6			9454.6								0.901696													0.042112
			-174.311															424						10646.3			10646.3								0.692781													0.0525812
			7.89757															624						10868.1			10868.1								1.60988													-0.126276
			-124.174															736						9259.36			9259.36								1.23432													0.0907642
			-9.00382															272						9530.38			9530.38								0.640181													-0.108702
			156.101															552						8182.81			8182.81								0.238974													-0.0782919
			-120.392															224						9439.26			9439.26								0.101885													-0.00557932
			60.6511															368						10642.3			10642.3								1.13457													-0.00545102
			-45.9428															536						10620.8			10620.8								0.478817													0.105316
			-103.303															376						7595.49			7595.49								1.38264													0.195899
			99.6604															544						9174.59			9174.59								1.67573													0.118632
			-24.6333															320						11308.6			11308.6								0.331124													0.158819
			-140.314															304						11548.2			11548.2								0.386667													-0.0128426
			-35.5059															320						8932.99			8932.99								0.0237475													0.0104649
			163.988															376						10950.8			10950.8								2.25933													-0.10786
			39.6667															616						10006.4			10006.4								2.33429													0.0264768
			-153.708															560						11022.8			11022.8								2.22357													0.0176863
			28.0798															384						8576.62			8576.62								2.50422													-0.00553775
			-145.212															352						12686.6			12686.6								1.48676													-0.0620918
			94.471															440						8336.33			8336.33								0.421065													0.0929578
			-52.2924															200						10472.1			10472.1								0.0259566													-0.0265362
			-55.5221															560						9812.11			9812.11								0.122209													-0.0878607
			-177.537															280						13309.7			13309.7								3.68323													-0.134763
			-84.7982															1296						12856.9			12856.9								1.48676													0.188658
			-143.634															344						10537.8			10537.8								0.148652													0.171913
			14.7938															400						9190.85			9190.85								2.14572													0.220128
			52.5756															576						10915.4			10915.4								3.97208													0.0625241
			-128.927															336						13558.3			13558.3								0.770572													0.0948562
			1.35352															776						10552			10552								0.276545													-0.0779692
			-141.668															1320						9443.5			9443.5								0.719921													0.0341497
			49.8937															272						11623.6			11623.6								0.88356													-0.0502626
			-90.4679															360						9316.23			9316.23								2.45932													0.0841485
			22.5471															360						12063.7			12063.7								1.55548													0.173229
			-156.492															528						10409			10409								0.24213													-0.140747
			167.04															264						11238.1			11238.1								0.884037													-0.0768364
			166.649															240						14357.1			14357.1								1.23558													0.0797119
			53.2947															424						10998.3			10998.3								2.0774													0.102841
			-29.2182															568						10993.9			10993.9								0.177751													0.134513
			-157.568															184						9217.91			9217.91								0.629034													0.104482
			2.5372															376						13517.6			13517.6								2.44363													0.0806718
			-178.151															184						10394.9			10394.9								2.6475													-0.139758
			68.1143															200						9355.81			9355.81								2.54651													-0.258194
			32.2088															552						11154.7			11154.7								3.79361													-0.133128
			-140.042															336						9623.12			9623.12								1.37712													-0.293586
			70.0734															264						13187.6			13187.6								0.343355													0.0402163
			-110.647															336						14660.2			14660.2								4.88576													-0.0110797
			-179.653															272						13337.1			13337.1								1.50761													0.0615435
			-32.6938															184						10088.9			10088.9								0.773412													0.0900005
			150.73															320						7644.6			7644.6								0.884497													0.0519182
			50.1294															328						13013.2			13013.2								1.733													-0.00556553
			9.54542															312						10182.7			10182.7								3.14785													0.0716705
			26.9104															304						13060.9			13060.9								1.14221													-0.0329539
			-157.161															448						15560.1			15560.1								1.45311													0.0624733
			-110.327															200						9902.8			9902.8								2.02438													0.12508
			-95.011															560						12206.4			12206.4								3.12598													0.123367
			-101.933															592						9278.08			9278.08								1.75235													-0.248315
			51.8618															1024						11043.3			11043.3								0.12142													-0.202768
			-148.901															624						8381.95			8381.95								1.88473													-0.297089
			44.7453															640						11146.9			11146.9								1.29176													-0.112692
			176.359															288						10347.8			10347.8								1.36268													-0.170225
			-166.853															648						9811.67			9811.67								1.45311													-0.00886782
			-154.612															520						9288.4			9288.4								0.698935													0.0201742
			-176.695															808						10166.7			10166.7								0.365049													0.0070761
			33.222															336						8459.99			8459.99								0.635819													-0.0145063
			-166.247															320						9000.76			9000.76								0.484339													-0.0222867
			80.7502															448						6306.54			6306.54								0.381144													0.0362449
			-173.427															200						9155.92			9155.92								2.40396													0.0414928
			-90.2759															448						8822.26			8822.26								1.21081													-0.145971
			99.9522															280						8626.88			8626.88								1.51882													0.00090318
			6.33202															608						10461.9			10461.9								3.99361													0.0893012
			-174.009															328						10240.7			10240.7								0.643999													0.074533
			94.136															240						10071			10071								0.466953													-0.218471
			-86.1062															352						10687			10687								1.72521													-0.310972
			155.109															376						11433.1			11433.1								0.459795													-0.196977
			-63.7863															392						8930.94			8930.94								1.33325													-0.33073
			-143.823															200						13025.3			13025.3								3.21355													-0.0328991
			-174.17															256						12289.3			12289.3								0.182773													-0.0481896
			-152.639															456						12218.8			12218.8								2.27116													0.0858625
			43.4941															352						11632.6			11632.6								3.19992													0.0220937
			-5.89217															888						9483.72			9483.72								3.7528													0.0907184
			24.8861															240						14128.4			14128.4								2.49368													-0.0617547
			31.6493															224						13288.7			13288.7								4.11119													0.0707218
			3.38009															576						9780.6			9780.6								3.91386													-0.23522
			163.282															1064						10528.2			10528.2								2.33176													0.0571267
			11.1075															296						10841			10841								2.45645													0.130077
			-5.49004															328						8924.65			8924.65								5.37414													0.162379
			37.4089															240						9979.14			9979.14								4.84801													-0.306172
			77.1325															264						10775.4			10775.4								1.38943													-0.262643
			-40.8334															280						9512.25			9512.25								3.11156													-0.183734
			-156.051															640						11658.9			11658.9								1.3503													-0.0491368
			126.803															272						12558.3			12558.3								1.20892													-0.0730884
			-121.001															432						14464.2			14464.2								1.61847													-0.0363143
			53.2704															504						12598.8			12598.8								1.89341													-0.100818
			-163.901															392						12935.9			12935.9								1.01098													-0.0803995
			40.5657															376						9326.4			9326.4								0.822477													-0.0424208
			41.9956															312						11065.8			11065.8								1.57247													0.0782342
			-69.3836															528						11587.9			11587.9								0.907219													-0.207537
			-165.352															440						10489.1			10489.1								0.0687179													-0.0820543
			-127.192															584						11826.8			11826.8								2.10138													-0.0231899
			-174.898															440						11974.1			11974.1								2.84047													-0.161089
			-160.037															192						9064.67			9064.67								3.10067													-0.180618
			-141.977															176						10511.2			10511.2								1.20828													-0.0986373
			-178.826															264						10047.3			10047.3								0.445523													-0.216056
			142.456															248						8754.92			8754.92								1.1885													-0.0519087
			-178.555															312						10036.1			10036.1								1.87068													-0.032069
			143.403															264						13680.7			13680.7								0.0606061													0.114075
			172.698															344						9015.87			9015.87								3.26951													0.0759123
			145.62															248						12074.6			12074.6								2.47387													0.0653894
			164.196															1032						11297.8			11297.8								0.265957													-0.119354
			172.756															992						6487.18			6487.18								0.0763541													0.048494
			177.194															728						12383.7			12383.7								2.76789													-0.0584206
			136.247															256						8351.05			8351.05								2.85878													0.0465441
			130.169															664						7533			7533								3.78895													0.0480179
			149.486															208						9303.43			9303.43								0.484655													0.19322
			170.954															304						9551.44			9551.44								0.0923407													-0.214696
			105.446															392						10041.3			10041.3								0.373097													-0.197543
			132.013															184						12465.5			12465.5								1.09578													-0.201233
			179.991															280						9119.96			9119.96								4.28466													-0.123171
			-169.689															528						13527.1			13527.1								4.644													-0.191865
			161.212															184						7121.41			7121.41								2.20237													-0.071325
			179.942															216						11321			11321								1.01193													-0.0581022
			157.487															448						14055.8			14055.8								3.42329													0.056348
			138.6															456						9716.58			9716.58								1.1559													-0.0201822
			168.401															368						10335.4			10335.4								4.74895													-0.143652
			155.305															568						14124.8			14124.8								4.4617													-0.0733617
			167.974															568						14513.9			14513.9								0.221665													0.153458
			107.89															536						10266.9			10266.9								0.0690335													-0.133364
			152.486															240						10958.1			10958.1								0.670375													0.00818353
			-171.474															352						9387.64			9387.64								1.93964													-0.0582817
			167.676															336						9765.15			9765.15								0.00433925													-0.0478543
			-137.992															280						11669.1			11669.1								1.21069													-0.107388
			176.865															216						11531.9			11531.9								0.7286													-0.0814338
			176.341															224						12204.8			12204.8								0.431321													0.0400225
			116.038															320						10382.4			10382.4								2.20489													-0.0386538
			168.15															296						13265.6			13265.6								1.75045													0.0303938
			112.083															288						10359.9			10359.9								5.13958													0.00222467
			-136.765															352						12408.4			12408.4								0.111191													0.0546077
			150.578															336						13427.4			13427.4								1.73199													-0.00354139
			176.853															1208						8686.05			8686.05								0.937515													0.0631367
			169.587															920						10276.3			10276.3								0.639606													0.0324112
			167.22															336						13012.6			13012.6								1.13457													0.0282277
			-168.653															256						12420.9			12420.9								3.08805													0.0424331
			149.554															400						10497.2			10497.2								1.08963													-0.0702269
			125.077															656						10082.6			10082.6								1.24363													-0.097292
			169.352															952						11194.6			11194.6								2.2699													-0.0231011
			-165.565															320						12137.2			12137.2								2.0995													-0.0659171
			171.292															680						9951.06			9951.06								4.93224													-0.0472057
			123.695															480						11339.3			11339.3								2.71582													-0.00399444
			143.772															320						8839.39			8839.39								0.63645													-0.0753693
			162.4															256						10514.4			10514.4								2.18722													-0.0168027
			159.29															232						9210.17			9210.17								1.18051													-0.0425504
			148.846															528						10744.6			10744.6								1.24805													-0.00557585
			171.377															752						10207.9			10207.9								3.35487													0.0033265
			163.262															1864						13004.1			13004.1								2.04868													0.0580343
			143.933															768						13787.5			13787.5								2.66046													0.018406
			112.887															200						10396.2			10396.2								3.3634													-0.00314411
			158.665															992						11984.3			11984.3								2.35826													0.0073788
			170.439															392						8806.29			8806.29								0.578383													0.274477
			128.879															264						8736.17			8736.17								1.02651													0.231547
			163.441															448						10481.4			10481.4								1.06864													0.298339
			-174.563															824						12138.5			12138.5								0.380828													0.102684
			-149.812															232						9928.15			9928.15								0.611203													-0.0163762
			-131.306															776						9956.94			9956.94								3.49373													-0.206315
			163.24															632						13887.3			13887.3								1.11803													-0.00722834
			177.949															296						10722.1			10722.1								0.822012													-0.0113042
			-165.377															304						10034.6			10034.6								4.44715													0.096922
			170.348															256						10699.3			10699.3								1.66714													-0.00847492
			-179.585															536						10808.1			10808.1								2.44884													0.0985361
			-178.673															256						10939			10939								1.92323													0.00719291
			-176.778															248						9319.76			9319.76								3.44023													-0.204808
			160.529															384						11676.1			11676.1								0.656168													0.266496
			178.105															704						10695.7			10695.7								0.972229													0.273535
			-152.125															504						10119.5			10119.5								1.91377													0.201148
			177.846															480						12037.8			12037.8								2.56718													0.014839
			171.911															264						9941.94			9941.94								3.51181													0.0301681
			163.73															224						12397.9			12397.9								0.519924													-0.0712967
			166.658															464						10678.1			10678.1								0.0336884													0.061928
			178.307															312						12033.8			12033.8								1.84134													0.00250373
			163.041															224						12349.5			12349.5								0.305089													-0.053938
			166.696															72						12738.9			12738.9								2.90422													-0.237744
			169.283															536						11682.7			11682.7								2.17466													0.256002
			161.292															408						12613.4			12613.4								0.949415													0.0799726
			-156.589															696						9326.15			9326.15								2.20394													0.254771
			150.34															280						13535.6			13535.6								3.25889													-0.0374341
			165.053															208						15642.7			15642.7								2.85783													0.196528
			167.963															296						10819.9			10819.9								1.87795													-0.16767
			162.623															248						11816.4			11816.4								5.19661													-0.0629666
			136.115															376						11458.9			11458.9								3.42604													0.00949565
			-157.32															240						11652.6			11652.6								0.537819													0.155376
			168.909															608						11422.3			11422.3								3.68813													-0.0854786
			176.328															312						10760.3			10760.3								1.57215													0.0912598
			146.916															304						9872.22			9872.22								1.40773													-0.0180516
			-125.254															192						13667.6			13667.6								4.33207													-0.294211
			-149.752															520						13318.9			13318.9								0.221188													0.259915
			-135.182															168						10497.6			10497.6								0.0408017													0.0164951
			-111.035															392						7738.77			7738.77								0.00844181													0.0768463
			-129.444															288						10939.8			10939.8								2.54193													-0.0364511
			-151.226															272						12757.5			12757.5								0.552978													0.130932
			-103.93															408						11438.1			11438.1								2.86367													0.152924
			-128.383															944						12154.4			12154.4								4.39172													-0.11107
			-177.254															216						6302.98			6302.98								0.507535													-0.186009
			-142.789															504						12753.1			12753.1								1.09262													0.216321
			-122.866															576						13385.1			13385.1								2.02312													0.358544
			-100.72															280						7020.25			7020.25								1.20797													0.03786
			-123.399															1040						8350.97			8350.97								0.60931													0.126302
			-144.929															256						14003.4			14003.4								0.916965													-0.130704
			-129.793															448						11473.1			11473.1								3.42806													-0.0680062
			-113.904															280						10719.7			10719.7								1.0284													0.0140358
			-132.525															768						13756.7			13756.7								2.94335													0.0436386
			-136.469															344						10505.6			10505.6								0.698304													-0.0795441
			-101.563															256						13854.5			13854.5								3.29049													0.0419857
			-144.838															656						10652.7			10652.7								4.22501													0.00962516
			-154.694															208						13485.4			13485.4								2.8411													-0.126788
			-155.215															504						11395.5			11395.5								1.48676													-0.188728
			-151.978															616						12265.9			12265.9								1.36411													0.339361
			-169.134															376						12246.3			12246.3								3.93475													0.280301
			-143.059															520						10992.4			10992.4								2.24242													0.326688
			-161.264															656						11904.7			11904.7								0.12142													0.147047
			-104.676															424						11301.3			11301.3								2.51195													0.013685
			-112.644															312						12247.8			12247.8								4.41428													0.0539145
			-156.722															232						11582.1			11582.1								0.657122													-0.00534733
			-135.381															416						11629.2			11629.2								2.75353													0.119701
			-134.993															296						10716.6			10716.6								1.97452													0.103529
			-106.221															240						10383.6			10383.6								4.62225													-0.113575
			-144.463															472						13164.5			13164.5								0.18643													-0.164632
			-166.605															408						13505.7			13505.7								0.9757													0.228548
			-133.454															248						12017			12017								3.38454													0.0698106
			-92.3619															432						9082.97			9082.97								0.825641													0.0465773
			-121.312															344						8087.71			8087.71								0.8702													0.170307
			-123.942															384						7826.77			7826.77								1.92308													-0.184511
			-140.187															368						5949.42			5949.42								0.522511													-0.100665
			-132.895															216						10078			10078								1.34274													0.0160288
[truncated: 9,255 more rows]
